# Supplementary material for: Green exercise and kinesiophobia among Chinese adolescents: the mediating role of self-efficacy
Source: Front Psychol. 2026 Jan 28;17:1743182. doi: 10.3389/fpsyg.2026.1743182 (PMC12891208; doi:10.3389/fpsyg.2026.1743182)
Supplement: Supplementary file 1 [file Table_1.XLSX]

## Sheet: Data
ID	Gender	Grade	Residence	Q1	Q2	Q3	Q4	Q5	Q6	Q7	Q8	Q9	Q10	Q11	Q12	Q13	Q14	Q15	Q16	Q17	Q18	Q19	Q20	Q21	Q22	Q23	Q24	Q25	Q26	Q27	Q28
1	0	9	1	4	4	3	4	3	2	1	2	2	3	3	2	2	3	1	2	4	3	4	5	4	2	3	2	2	2	2	2
2	0	5	1	5	5	5	5	5	3	4	4	3	3	4	4	3	4	4	2	3	3	3	3	2	1	2	1	2	1	2	3
6	0	8	1	5	5	5	5	5	4	4	4	4	3	3	4	4	3	3	1	1	2	2	2	1	1	2	1	1	1	2	1
7	0	5	1	5	5	5	5	5	4	3	3	3	3	3	3	3	4	4	2	2	3	2	2	1	1	1	2	1	3	2	2
8	0	9	0	2	4	4	4	3	2	3	3	3	3	3	3	3	3	3	1	2	2	4	3	4	2	2	2	2	2	2	3
10	0	5	1	2	2	3	1	3	3	3	3	2	2	3	3	3	3	2	2	2	3	3	2	2	3	2	4	2	4	3	5
11	0	9	1	4	3	3	5	3	4	4	4	4	3	4	4	4	4	4	2	2	2	1	2	1	3	2	2	4	1	2	4
14	0	6	1	4	4	4	5	5	4	3	3	3	4	3	4	4	3	4	1	1	1	2	1	1	1	2	1	1	1	2	1
16	0	8	0	1	3	3	3	2	2	2	3	2	2	1	1	3	1	1	2	2	3	2	2	1	2	2	3	3	3	2	3
17	0	7	0	3	3	4	5	5	3	2	3	3	2	2	3	3	3	2	1	2	2	2	2	2	2	1	2	1	1	1	2
18	0	7	1	4	3	3	3	3	2	2	3	2	3	1	4	2	1	1	5	4	4	4	3	3	3	4	4	4	4	3	3
20	0	6	0	4	4	4	3	5	4	3	3	4	4	4	3	4	4	4	1	1	2	1	2	1	2	2	2	1	1	1	2
21	0	8	1	4	3	4	4	4	3	2	3	3	2	2	3	3	3	3	3	4	5	4	4	3	4	3	3	3	5	3	3
22	0	5	0	4	4	5	4	5	2	3	2	2	2	1	3	3	2	1	3	1	2	2	3	3	2	1	2	2	2	2	3
23	0	8	0	4	5	5	3	3	4	3	4	3	3	4	4	3	4	3	1	1	1	1	1	1	3	1	1	1	1	1	2
24	0	6	1	5	5	3	4	4	3	3	3	3	3	3	3	3	3	3	3	2	3	2	3	2	2	2	2	2	1	2	3
25	0	8	1	2	3	3	4	3	3	3	2	3	1	2	3	3	3	3	4	4	4	5	4	3	2	2	3	2	2	2	2
26	0	5	0	5	5	5	4	4	4	4	4	4	4	4	4	4	4	4	1	1	2	1	1	1	1	2	2	1	1	1	2
27	0	9	0	4	3	4	3	4	3	3	3	3	3	3	3	3	3	3	1	2	2	2	3	3	2	2	1	2	5	2	2
30	0	5	0	4	2	2	3	4	3	3	2	3	1	3	1	3	3	3	1	2	2	1	2	3	3	2	3	3	4	3	4
32	0	6	0	3	4	3	4	4	2	2	3	2	1	1	1	3	3	3	3	3	5	5	4	5	3	4	2	4	4	3	2
34	0	5	1	4	5	3	3	3	3	3	2	3	1	3	1	3	3	3	3	3	4	2	2	1	1	1	2	1	1	1	1
35	0	8	0	3	2	3	3	3	4	3	3	3	3	3	4	3	3	3	1	2	3	3	2	2	2	2	2	2	2	3	3
36	0	9	1	2	4	3	3	3	4	2	3	3	3	3	3	3	3	3	1	2	2	2	3	3	4	3	2	2	2	2	2
37	0	5	0	4	4	3	4	3	2	1	2	2	3	2	2	3	3	3	1	1	2	1	1	3	3	2	4	3	3	3	5
39	0	9	0	1	2	3	2	3	2	2	2	2	2	2	1	1	3	1	5	3	3	3	5	3	4	4	4	5	5	5	4
41	0	8	0	1	1	1	3	2	3	2	3	3	3	2	3	3	3	3	3	4	2	5	5	5	2	4	4	5	5	3	3
42	0	5	0	5	5	4	4	4	3	3	1	3	3	3	3	3	3	3	1	4	2	1	1	1	1	2	1	2	1	3	1
43	0	6	1	4	4	5	4	5	4	4	4	4	3	4	4	4	4	4	1	2	2	1	1	1	1	1	1	1	1	1	1
44	0	7	1	4	4	4	4	4	4	4	4	4	3	4	4	4	4	3	1	1	2	1	1	2	1	2	3	2	2	3	2
45	0	9	1	5	5	4	5	5	3	4	3	4	3	3	4	4	3	4	1	2	2	1	1	2	2	1	1	2	1	2	2
46	0	5	0	4	5	5	4	5	4	4	4	4	4	4	4	4	4	4	1	2	1	1	1	2	1	2	1	1	1	1	3
47	0	9	1	5	5	4	3	5	4	2	4	4	4	4	4	4	4	4	1	3	2	2	3	5	3	3	2	2	5	3	3
48	0	5	0	5	5	4	5	4	4	4	4	4	2	3	4	3	4	4	1	1	1	1	2	2	2	2	1	2	1	2	1
49	0	6	0	4	4	4	4	4	3	3	3	3	3	3	4	3	3	3	4	4	5	4	4	5	5	3	4	2	2	3	5
51	0	6	0	3	4	4	3	3	2	2	3	3	3	2	3	3	2	1	2	2	2	2	2	3	3	2	2	3	4	3	4
55	0	9	1	4	4	4	5	3	3	4	4	4	4	3	4	4	3	4	3	4	5	5	4	1	3	1	1	2	2	2	1
56	0	6	0	4	4	4	4	5	3	4	3	3	2	3	3	3	3	2	1	1	2	1	1	3	2	2	2	2	2	3	3
57	0	6	1	5	5	5	5	5	4	3	3	4	3	3	3	3	4	2	1	2	3	2	2	3	3	3	4	4	4	4	3
58	0	6	1	5	5	5	4	4	2	2	2	2	1	1	2	2	3	1	5	5	5	4	3	4	5	4	3	3	3	3	4
59	0	7	1	4	5	5	4	5	4	4	3	4	3	4	3	4	4	4	2	3	2	3	2	5	3	2	4	3	5	3	4
60	0	7	0	1	3	2	1	1	2	2	2	2	2	3	3	2	3	3	4	4	5	5	2	5	4	3	5	3	3	5	5
61	0	9	1	3	4	3	3	4	3	3	3	2	3	3	4	3	3	3	3	2	2	3	4	1	1	2	2	2	2	2	1
63	0	6	1	5	5	5	5	5	4	4	4	4	4	4	4	4	4	4	1	1	1	1	1	2	2	2	2	2	2	2	3
65	0	8	0	3	4	3	3	3	2	2	2	2	2	1	3	3	3	3	3	2	2	3	2	1	1	1	2	1	1	2	1
68	0	9	1	4	3	3	3	2	3	3	4	4	4	4	4	3	4	4	1	1	1	2	1	2	1	1	1	2	1	2	2
69	0	9	0	4	5	4	4	5	4	4	4	4	4	4	4	4	4	4	1	1	2	2	2	3	2	3	2	2	1	2	2
70	0	5	0	4	4	4	5	5	4	4	4	4	4	4	4	3	4	3	1	1	1	1	1	1	2	1	1	2	1	2	2
71	0	9	1	4	5	5	5	4	3	3	2	3	4	4	4	4	4	4	1	2	4	2	3	3	3	3	2	4	2	3	4
72	0	7	1	2	3	1	3	1	3	3	3	3	2	2	3	3	3	3	1	2	2	3	5	3	3	4	2	3	5	2	5
77	0	6	1	3	3	4	4	4	3	3	2	2	2	3	2	2	1	1	2	2	4	3	1	5	4	3	4	4	3	4	4
78	0	6	0	5	5	4	5	4	4	4	4	4	4	4	4	4	4	4	1	1	1	2	2	1	1	1	1	1	1	1	1
81	0	7	1	1	3	3	3	3	2	3	2	3	2	1	3	3	1	1	3	4	4	3	3	5	4	4	4	2	3	3	3
82	0	7	0	3	2	3	3	3	3	2	2	3	3	3	2	2	3	2	4	4	3	4	5	3	3	3	3	4	4	2	3
83	0	8	1	2	2	1	3	2	2	1	1	2	3	1	3	2	3	1	2	2	3	2	2	2	2	3	2	3	4	2	2
84	0	7	1	2	1	1	3	1	3	3	1	3	3	2	3	3	3	3	3	2	4	3	3	3	2	3	3	3	4	2	4
85	0	7	0	2	3	3	3	4	3	3	1	2	2	3	3	3	2	2	3	2	5	3	3	3	3	2	4	2	5	3	3
87	0	8	0	5	5	3	3	4	2	2	1	2	3	1	3	1	1	2	5	3	3	4	2	3	2	3	4	3	2	4	5
90	0	5	1	4	3	3	4	4	4	4	3	3	3	3	4	4	3	4	1	2	4	2	1	3	4	2	4	4	3	3	4
201	0	8	1	3	3	3	2	3	3	2	2	2	1	1	2	2	3	1	3	4	5	5	5	5	4	4	5	4	5	5	2
203	0	9	1	1	2	2	3	2	3	3	4	4	4	4	4	4	3	3	3	4	5	4	4	5	4	4	4	5	3	2	3
204	0	8	0	3	3	4	4	3	3	3	2	3	3	3	1	3	3	3	1	2	2	2	2	1	1	1	1	2	1	2	1
205	0	5	1	4	5	4	5	4	4	3	3	4	3	4	4	4	4	4	3	3	2	3	3	2	3	1	1	2	2	2	3
207	0	8	0	4	5	5	3	3	3	3	3	3	1	3	3	3	3	3	1	1	1	1	1	2	3	3	4	3	3	1	3
212	0	6	0	2	2	3	2	3	3	2	2	3	3	2	1	2	3	2	2	2	2	3	3	2	3	1	3	5	5	2	3
214	0	7	0	2	2	3	4	3	3	3	4	4	3	4	4	4	4	4	1	2	2	2	2	3	3	3	2	2	3	2	2
215	0	6	0	3	3	2	3	1	3	3	3	3	4	3	3	3	3	3	5	2	4	3	4	3	3	2	2	4	2	3	3
217	0	6	1	5	5	4	4	3	3	3	2	4	3	3	4	4	3	4	1	2	2	2	2	2	2	2	4	2	5	2	3
220	0	8	1	4	3	3	3	3	4	3	3	3	3	3	3	3	4	4	3	3	3	3	4	5	2	2	3	2	4	3	3
222	0	6	1	4	5	4	4	5	4	4	3	3	4	4	4	3	4	4	3	3	5	4	5	1	2	2	2	1	1	2	2
223	0	5	1	3	3	3	4	4	3	2	3	3	2	3	3	3	3	3	3	2	2	2	2	5	4	4	4	4	3	3	5
225	0	8	1	3	3	4	3	3	4	4	4	4	4	4	4	4	4	4	1	1	2	1	1	1	1	1	1	1	1	1	1
226	0	7	0	5	5	4	4	4	3	3	3	4	4	3	3	3	3	3	1	1	2	2	2	1	1	1	1	1	1	2	3
227	0	8	1	4	4	4	3	3	3	2	2	2	1	2	1	3	1	2	1	2	1	2	3	2	2	1	1	2	2	2	1
228	0	5	1	1	2	2	3	3	3	2	3	3	3	2	3	3	3	3	1	1	2	2	2	4	3	2	2	2	4	3	3
229	0	5	0	4	5	4	4	5	4	4	4	4	4	4	4	4	4	3	1	1	2	1	1	2	1	3	4	5	2	2	2
231	0	8	0	4	4	5	5	4	2	2	3	2	4	3	3	3	3	3	1	2	1	2	2	1	1	2	1	1	1	1	3
232	0	9	0	3	3	3	3	3	2	3	3	2	1	2	3	3	3	3	3	5	2	3	4	3	2	2	2	3	1	2	3
233	0	5	0	4	4	3	3	5	3	3	3	3	3	3	3	2	4	1	2	3	3	2	3	2	2	2	2	2	2	1	2
234	0	9	0	2	1	1	1	1	1	1	1	2	3	1	3	3	1	3	1	2	2	2	3	4	3	4	4	3	4	3	5
236	0	8	0	5	5	5	5	5	4	4	4	4	4	4	4	4	4	4	1	2	1	2	2	1	1	2	1	1	1	1	1
237	0	5	1	1	3	3	3	3	3	3	3	2	3	3	3	3	3	3	3	2	3	5	4	3	1	2	2	2	3	2	3
239	0	6	0	3	3	1	3	2	3	2	2	3	1	2	1	2	1	2	3	2	3	4	3	3	3	4	3	3	5	5	2
240	0	7	0	5	5	4	5	5	3	4	4	3	4	3	3	4	4	4	1	1	2	1	1	1	2	1	1	1	1	1	1
241	0	5	0	2	2	1	1	2	2	2	3	2	3	1	3	1	3	1	2	3	3	2	2	5	3	4	3	5	3	5	3
242	0	5	1	5	5	5	4	4	3	3	3	3	4	3	3	4	3	3	1	1	2	1	1	1	1	1	2	2	2	1	1
245	0	6	0	4	4	5	4	5	4	4	4	4	3	3	3	4	4	4	1	1	2	1	1	1	1	1	3	2	1	1	3
246	0	9	1	2	4	1	2	3	2	3	3	3	2	3	3	3	3	3	3	4	5	5	4	3	3	4	2	4	5	3	4
247	0	9	1	4	4	3	4	3	4	3	4	4	4	4	4	4	4	4	1	1	1	1	1	1	2	2	2	2	2	1	3
248	0	7	1	2	1	3	3	3	4	4	4	3	4	4	4	4	4	4	3	3	3	2	5	5	3	4	4	3	4	4	3
249	0	8	0	4	3	3	3	3	4	3	3	3	4	3	3	3	4	3	3	3	3	3	2	3	5	3	4	2	3	5	5
251	0	7	0	4	3	5	3	3	3	4	4	3	3	3	3	4	3	3	4	4	5	3	2	4	5	3	4	5	3	4	5
252	0	7	0	5	4	5	5	5	3	3	2	2	3	3	4	4	1	3	1	1	2	1	2	1	2	2	1	2	1	2	1
254	0	7	0	5	4	4	4	4	4	4	4	4	4	4	4	4	3	4	1	2	1	1	2	1	1	1	1	1	1	1	2
255	0	9	0	4	5	4	4	4	3	2	2	2	3	3	1	3	3	3	3	3	2	3	3	4	3	3	3	2	3	3	3
256	0	5	1	3	3	3	3	4	2	3	1	3	3	3	2	2	2	2	4	3	5	5	3	1	5	1	2	2	2	5	4
257	0	6	1	5	5	4	4	4	4	4	4	4	4	4	4	4	4	4	1	1	2	3	2	2	1	4	4	3	4	3	5
258	0	6	0	3	5	5	4	5	4	3	3	3	3	3	3	3	3	3	1	1	2	1	2	3	2	3	3	3	1	3	3
259	0	7	1	5	5	5	5	3	3	1	1	2	1	3	3	3	3	3	4	4	4	5	4	1	3	2	3	5	2	2	2
261	0	9	0	4	3	3	4	3	3	2	3	3	4	3	4	4	3	4	2	2	2	2	2	1	1	1	2	2	2	2	1
263	0	9	1	4	5	4	4	5	2	3	3	3	2	2	3	3	2	3	4	4	4	5	4	2	3	3	3	5	3	3	3
265	0	7	0	5	4	4	5	5	4	3	3	3	3	3	4	3	4	3	3	3	2	4	3	1	2	1	1	3	1	2	2
266	0	9	0	3	4	3	3	3	3	2	3	3	2	3	3	4	1	4	2	4	1	4	2	3	2	3	3	3	1	4	2
267	0	5	1	4	3	3	4	4	4	4	3	3	4	3	3	4	3	4	2	2	2	1	1	3	3	1	4	2	2	2	3
268	0	7	0	3	4	3	3	3	3	3	3	3	3	3	3	3	4	3	3	3	4	3	2	2	2	3	4	3	2	3	3
269	0	5	1	1	2	3	2	2	4	3	4	4	3	4	4	4	4	4	4	2	4	2	2	2	2	1	2	2	1	1	2
273	0	7	0	4	4	4	4	3	4	4	3	4	4	4	4	4	4	4	1	2	1	2	1	1	1	1	1	1	1	1	1
274	0	7	1	3	4	4	3	3	4	4	3	3	3	3	3	3	4	4	1	1	2	2	1	1	2	1	1	1	1	2	2
276	0	7	1	5	5	5	5	4	4	3	4	4	3	4	3	4	4	4	1	2	2	1	1	1	1	1	2	2	1	3	1
278	0	5	0	4	4	4	5	5	3	1	3	3	3	3	3	3	2	1	1	2	5	1	2	2	3	2	3	1	2	3	3
279	0	7	1	2	2	3	3	3	3	3	3	3	3	3	3	3	3	3	1	2	2	2	1	1	2	1	1	1	1	1	1
281	0	8	1	3	3	2	1	3	3	2	3	2	2	3	3	3	3	4	3	4	5	4	3	4	3	4	3	2	4	5	5
282	0	9	1	5	4	4	5	5	3	2	1	2	3	2	3	1	3	1	3	4	5	5	5	2	1	2	2	1	1	3	1
283	0	7	0	1	3	3	2	3	2	1	2	3	2	2	3	3	2	3	3	4	5	4	5	2	3	5	3	5	4	3	3
284	0	8	1	3	2	1	1	3	3	3	3	3	3	3	3	3	4	3	3	3	3	3	4	4	3	4	4	4	3	5	4
285	0	9	0	2	3	3	2	2	3	2	4	2	3	3	3	1	3	3	2	2	2	1	2	5	4	3	4	4	3	3	3
286	0	8	1	5	3	3	4	3	3	3	2	3	3	1	3	3	3	2	3	4	5	5	5	4	3	3	4	5	4	3	5
287	0	5	0	5	4	4	4	3	4	4	4	4	4	4	4	4	3	4	2	1	4	1	2	1	1	1	1	2	1	1	1
288	0	5	0	4	4	4	5	4	4	3	4	4	4	4	4	4	4	4	1	1	1	2	1	1	3	2	2	2	1	2	2
289	0	8	0	3	3	3	3	3	3	2	3	2	2	2	3	1	1	1	3	3	4	5	4	3	4	1	2	3	4	2	5
291	0	5	1	4	4	3	3	4	4	3	3	3	4	4	3	4	4	4	3	2	4	3	4	4	2	4	5	2	3	3	3
293	0	9	1	4	5	4	5	5	4	4	4	4	4	4	3	4	4	4	4	4	3	3	4	2	2	2	2	2	1	2	3
296	0	7	0	4	5	4	4	5	4	4	4	4	4	4	4	4	3	3	1	1	1	1	1	2	1	2	2	2	1	2	1
297	0	9	1	3	3	3	3	3	3	2	3	3	3	3	3	3	3	3	4	3	5	4	2	3	4	3	4	2	2	4	5
298	0	9	0	3	5	3	3	3	3	3	4	3	4	3	3	3	4	4	4	4	4	3	4	2	2	2	3	2	2	2	2
299	0	7	1	5	3	4	4	5	3	3	3	2	3	3	3	4	1	4	1	2	2	2	1	2	2	2	1	1	3	2	2
300	0	8	0	3	2	4	4	3	4	4	4	4	3	4	4	4	4	4	1	3	2	1	2	3	3	3	3	4	4	5	5
301	0	7	1	2	3	3	3	3	1	3	3	3	3	3	3	3	3	3	3	3	2	3	3	3	3	2	4	5	4	3	4
303	0	7	1	5	5	5	5	5	4	4	4	3	4	4	4	4	3	4	1	3	2	1	1	1	1	2	1	1	1	1	2
304	0	8	0	4	5	4	3	4	3	3	1	3	3	3	3	3	3	3	1	1	2	1	1	2	1	2	3	2	1	1	3
305	0	7	1	3	2	3	1	2	2	1	2	3	1	2	1	2	1	2	4	5	3	3	3	3	3	2	3	2	3	3	4
306	0	9	1	3	3	4	3	3	3	3	3	3	4	3	3	3	3	3	2	1	2	1	2	2	1	1	1	1	1	1	1
308	0	8	1	3	2	2	3	3	3	3	3	2	3	3	1	2	3	1	3	1	5	3	3	5	2	3	4	4	2	3	4
309	0	6	1	4	4	5	5	5	2	1	2	2	2	2	3	3	2	3	1	1	1	1	1	4	3	2	4	2	3	3	1
311	0	9	1	4	5	4	4	4	3	4	3	3	2	3	3	1	3	2	4	3	4	5	4	3	3	5	5	4	3	3	3
312	0	5	0	5	5	4	3	2	4	2	4	4	4	3	4	4	3	3	1	2	2	2	1	1	2	1	1	2	1	1	1
313	0	8	0	1	2	5	2	3	3	2	3	1	2	3	3	3	2	4	1	2	5	2	2	2	1	2	1	2	1	1	2
315	0	5	1	1	3	3	3	3	4	3	3	3	3	3	3	4	3	3	1	2	2	3	4	3	1	2	2	2	4	2	4
316	0	5	0	4	4	5	3	4	2	3	3	2	2	2	3	3	1	3	3	2	4	3	4	2	2	2	3	4	4	2	3
317	0	9	0	3	1	3	3	2	4	3	3	3	3	3	3	3	3	3	3	3	4	3	3	3	1	4	4	3	5	3	3
318	0	7	1	2	5	5	4	4	4	4	4	3	3	4	4	4	4	4	1	2	1	3	2	1	2	3	3	1	2	1	3
319	0	5	1	4	4	3	3	3	3	3	4	3	3	3	4	4	3	4	1	1	1	2	1	1	2	1	1	3	1	1	1
321	0	6	0	4	5	4	4	5	4	2	3	3	4	3	3	3	3	4	1	2	2	1	2	2	2	2	2	1	1	1	1
322	0	7	1	3	3	1	1	3	3	3	3	3	3	4	4	4	3	4	1	1	2	1	1	2	2	1	1	2	1	3	2
323	0	9	1	4	4	4	4	5	4	3	1	3	2	3	3	3	3	3	3	3	2	1	1	1	2	2	1	2	1	1	1
324	0	6	0	4	5	4	5	4	4	3	3	3	3	3	4	3	4	4	3	2	3	2	2	1	1	1	1	2	1	2	1
326	0	6	0	5	4	4	4	3	4	3	3	3	3	3	3	3	3	2	2	3	5	4	5	1	1	2	2	1	2	2	1
327	0	7	1	1	2	1	3	2	3	3	3	3	1	3	3	3	3	3	1	2	2	2	1	3	3	2	3	1	2	2	3
328	0	7	1	5	5	4	5	5	4	3	3	4	3	4	4	4	4	4	1	1	2	1	1	2	2	1	1	2	1	2	3
329	0	5	1	5	5	5	5	5	4	4	4	3	4	4	4	4	3	4	1	1	1	1	1	1	1	2	2	1	1	1	1
330	0	9	0	4	4	5	4	5	3	3	2	3	3	3	3	3	3	4	4	4	5	5	3	5	3	3	3	5	4	2	4
332	0	8	0	5	4	3	4	3	3	3	3	3	3	3	3	2	3	2	1	1	1	1	1	3	3	2	2	2	2	2	3
333	0	8	1	2	3	3	3	3	4	3	3	3	4	3	4	3	4	4	1	3	2	4	2	1	2	2	1	1	3	3	2
334	0	9	0	3	4	1	3	2	3	3	3	3	3	3	4	3	3	3	1	1	4	2	2	1	1	1	1	1	2	1	2
335	0	7	0	5	5	4	5	5	4	3	4	4	3	4	4	4	4	4	1	2	3	3	3	4	3	3	1	2	3	2	3
336	0	9	0	4	5	5	5	5	3	3	2	3	1	1	3	3	2	2	3	3	3	2	2	3	3	1	3	3	4	5	3
337	0	9	0	4	5	5	5	4	4	2	3	2	3	3	3	4	3	3	3	4	4	2	3	3	4	3	4	4	4	3	3
338	0	9	1	4	3	3	3	3	2	2	2	2	1	1	3	1	3	1	1	1	2	1	2	3	2	2	2	2	2	3	3
339	0	8	0	5	4	3	4	2	2	2	3	2	3	1	1	1	1	1	1	2	2	2	2	5	3	4	3	4	4	3	3
341	0	8	1	4	4	5	3	4	4	4	4	3	4	4	4	4	4	4	1	2	3	3	2	2	2	1	1	3	3	3	3
343	0	5	0	4	5	3	3	5	3	2	3	2	2	3	3	3	1	3	1	1	2	1	1	2	3	1	1	2	1	2	2
345	0	9	0	5	4	4	5	3	4	3	4	3	3	3	3	4	1	3	1	1	2	1	1	1	1	1	1	1	1	1	1
346	0	5	0	4	5	5	5	5	3	4	3	4	4	4	3	4	3	3	2	2	5	4	4	3	2	3	1	2	3	2	3
347	0	8	1	4	2	3	3	3	4	3	4	3	4	4	4	4	3	4	1	1	2	1	1	2	1	1	1	1	1	2	1
348	0	6	1	4	3	4	4	5	3	2	3	2	4	3	3	3	2	3	1	2	2	2	1	1	1	2	3	2	2	3	2
349	0	9	1	2	4	3	3	4	3	3	3	3	3	3	3	3	3	3	3	4	3	3	2	2	3	2	5	4	3	3	5
350	0	6	0	4	5	5	4	4	4	3	4	4	3	4	4	4	4	3	1	1	2	1	1	1	1	1	1	2	1	1	1
351	0	9	1	1	2	2	2	1	3	2	3	3	4	4	3	4	3	4	3	5	3	3	3	3	1	3	4	3	3	3	3
352	0	5	0	3	3	3	3	1	4	3	3	3	3	3	1	3	3	3	2	3	5	3	3	4	3	2	3	2	2	3	4
354	0	5	0	4	5	5	4	4	3	3	3	2	1	2	3	3	3	3	1	1	1	1	1	1	3	1	1	3	1	1	1
359	0	9	1	3	2	4	2	3	4	4	4	4	3	4	4	3	4	4	3	2	5	4	4	3	2	2	2	2	2	2	1
361	0	6	0	2	3	3	3	2	3	3	3	3	3	3	3	3	4	4	1	1	2	1	1	3	4	3	4	3	1	3	3
362	0	7	0	4	4	4	3	4	3	3	3	3	2	3	3	3	4	3	3	4	5	5	5	4	3	3	4	4	4	2	3
363	0	5	1	5	5	5	4	4	4	3	4	4	4	4	3	3	4	3	3	1	2	2	2	3	3	3	3	4	2	4	3
364	0	6	1	3	3	3	3	1	4	4	3	4	3	3	4	4	3	3	1	2	2	2	1	1	2	2	2	1	1	1	2
365	0	5	0	5	5	5	4	5	4	4	3	4	4	3	4	4	4	4	1	1	2	1	1	1	1	1	2	2	2	1	2
366	0	6	0	4	4	3	4	4	3	3	3	3	2	2	3	3	3	3	3	2	2	3	2	1	1	1	1	1	1	2	1
367	0	8	1	4	4	3	3	3	3	3	4	3	4	3	3	3	4	3	1	1	2	2	2	1	1	1	1	1	1	3	2
368	0	6	0	5	4	4	5	5	3	3	2	3	1	3	3	2	3	3	2	2	1	3	2	4	2	2	2	2	1	2	3
370	0	7	1	2	2	2	1	3	3	1	3	2	2	3	1	2	3	3	2	2	3	3	3	4	4	4	3	3	2	4	5
373	0	9	1	4	3	3	3	3	3	3	3	3	3	3	3	3	4	3	3	3	2	3	3	3	3	3	4	4	2	3	3
375	0	8	1	4	3	4	3	3	4	3	4	3	3	4	3	4	3	3	1	2	2	1	1	2	1	1	1	1	1	2	2
377	0	6	0	4	5	5	5	5	4	4	3	4	3	3	3	3	4	3	2	2	1	1	1	5	4	2	2	2	2	2	5
378	0	5	0	4	3	5	3	3	4	4	3	4	4	4	4	4	4	4	4	1	3	3	3	2	4	2	2	2	1	3	3
379	0	5	1	5	5	5	5	5	2	3	3	3	3	3	3	3	4	3	3	3	3	4	4	2	2	1	1	3	4	4	3
380	0	7	1	4	3	3	3	3	4	4	3	3	4	4	4	4	4	4	1	1	1	1	1	1	2	2	1	1	1	2	2
381	0	9	0	2	2	3	3	3	3	2	3	2	2	3	3	1	3	1	1	2	2	2	1	3	2	2	2	2	1	3	3
382	0	9	1	3	4	4	4	2	3	3	2	1	2	2	2	2	1	1	2	2	3	3	3	3	2	3	2	2	1	2	3
383	0	5	1	5	4	4	4	5	3	2	3	2	3	3	3	3	3	2	1	2	3	2	2	3	3	4	4	4	5	4	3
384	0	7	0	4	3	4	4	3	2	3	3	3	3	3	4	3	3	3	1	1	1	1	2	1	3	3	3	3	4	3	3
385	0	5	1	4	4	5	4	4	2	3	3	4	3	3	3	3	3	3	1	1	2	1	1	1	1	1	1	2	1	1	2
387	0	7	0	4	4	4	3	3	3	3	3	4	3	3	3	4	3	4	1	2	3	2	2	2	2	2	2	2	1	2	2
388	0	9	1	3	4	3	1	2	3	3	2	3	3	3	3	3	3	1	3	4	4	5	3	3	4	2	4	2	2	3	3
390	0	7	0	4	4	4	4	5	3	3	4	3	3	3	4	4	3	4	2	1	1	2	2	2	1	2	1	1	1	1	2
392	0	9	1	2	4	2	3	2	2	1	2	3	1	2	2	2	3	2	4	3	3	3	3	2	4	2	3	2	2	2	3
393	0	9	0	5	4	4	4	5	3	2	1	3	1	1	2	2	3	1	3	2	3	1	2	1	1	2	1	2	2	1	1
394	0	5	0	4	4	5	5	4	4	4	4	3	3	4	4	4	4	4	4	3	4	4	4	5	3	4	3	2	5	3	3
395	0	6	1	2	3	3	4	3	4	3	4	4	4	4	3	3	4	3	1	2	3	2	2	2	3	2	3	3	3	2	1
397	0	6	0	2	4	3	3	3	4	3	3	3	3	3	3	4	1	4	3	4	3	4	4	5	3	5	4	4	4	3	3
398	0	6	0	3	4	4	4	4	3	3	3	3	3	3	4	2	4	2	1	2	2	2	2	1	1	1	1	1	1	1	2
399	0	7	0	5	5	5	5	5	2	2	4	3	3	3	4	3	4	4	1	1	2	2	1	1	1	1	1	2	1	1	1
400	0	5	0	3	4	3	4	4	4	4	4	4	4	4	4	4	4	4	1	1	2	2	1	1	1	1	1	1	1	1	1
402	0	7	1	3	4	3	4	3	3	2	2	3	3	3	3	3	1	2	2	3	2	3	2	5	3	4	4	5	5	3	4
405	0	9	1	5	5	5	4	5	3	3	3	3	3	3	2	3	3	3	2	2	2	2	1	1	3	1	2	2	2	1	2
408	0	5	0	5	4	4	4	4	3	3	3	4	4	4	3	3	4	3	1	2	2	1	1	2	1	1	2	1	1	1	2
409	0	8	1	2	2	2	3	3	2	3	3	2	3	3	3	3	2	3	3	2	3	3	3	2	2	2	1	1	2	2	2
411	0	7	0	2	3	1	3	2	3	3	3	3	4	4	4	3	4	4	1	1	1	2	2	2	1	2	2	2	2	2	2
413	0	9	1	2	3	2	4	3	2	3	3	3	3	3	3	3	3	2	5	3	5	4	4	4	3	3	4	4	4	5	5
414	0	7	0	3	3	3	2	3	3	3	3	3	3	3	3	3	3	2	2	4	3	3	3	5	3	2	3	4	4	5	3
416	0	5	1	5	4	5	4	4	4	3	3	4	4	3	3	4	3	4	1	1	1	1	1	2	1	1	1	1	2	1	3
417	0	6	1	5	4	4	4	4	3	1	3	3	1	3	3	3	3	2	3	2	3	4	3	4	3	4	3	4	4	4	5
418	0	5	1	4	5	4	5	5	4	3	4	4	3	3	3	4	4	4	3	5	3	3	5	3	2	2	1	3	2	2	3
420	0	8	1	4	4	5	4	4	4	4	4	3	4	3	4	4	3	3	1	4	2	1	1	3	2	2	4	5	2	3	2
421	0	7	0	4	4	5	4	3	3	2	3	3	4	3	3	3	3	3	2	2	2	5	2	2	1	1	1	1	1	1	2
422	0	6	0	3	4	4	4	3	4	4	4	3	4	4	4	4	4	4	2	2	5	5	2	2	2	3	3	4	4	3	3
423	0	6	1	3	3	3	2	3	2	2	3	3	3	3	4	3	4	3	1	1	2	2	1	1	2	2	2	3	1	2	3
424	0	7	1	3	4	4	4	4	4	4	4	4	4	3	4	3	4	3	1	2	1	1	1	1	1	1	2	1	2	1	1
425	0	8	1	4	5	5	4	5	4	4	3	3	3	3	4	4	3	3	1	1	2	1	1	2	1	2	2	1	1	1	1
427	0	6	1	4	3	4	4	4	4	4	4	3	4	4	4	4	3	4	2	2	2	2	4	4	3	5	3	3	5	5	4
428	0	9	0	4	5	4	3	5	2	2	3	3	3	3	4	3	3	3	1	3	4	4	3	2	1	1	1	1	1	1	1
429	0	5	1	2	3	3	2	3	3	3	4	3	3	3	3	3	3	3	1	3	2	4	4	2	3	3	4	3	4	2	1
431	0	5	1	3	5	5	4	4	3	3	4	3	3	3	3	4	3	4	1	1	2	3	1	2	1	2	2	1	1	1	2
433	0	6	0	4	3	3	4	5	3	2	3	3	3	2	3	2	3	2	1	2	4	2	3	2	3	1	2	2	3	2	3
435	0	8	0	4	5	3	3	4	3	3	3	3	3	3	3	3	3	3	4	3	4	2	3	4	3	3	2	4	4	4	3
437	0	7	1	5	5	5	5	5	4	4	4	3	3	3	4	4	3	4	1	2	2	2	2	1	1	2	1	1	2	1	2
439	0	5	1	4	4	3	3	3	4	3	3	3	1	3	3	2	4	3	3	3	3	3	4	3	5	3	2	3	5	3	3
441	0	9	0	5	5	5	5	4	2	3	1	2	1	2	3	2	1	2	1	2	2	2	2	3	1	2	2	1	1	1	3
443	0	8	0	5	3	5	4	3	3	3	3	3	4	3	3	3	3	4	3	3	4	1	3	2	2	2	2	2	1	1	3
446	0	8	0	4	5	5	5	5	2	2	3	3	2	3	3	3	3	2	4	4	5	5	5	1	1	1	1	1	1	2	2
447	0	5	0	5	5	5	4	5	4	3	3	3	3	3	3	4	3	4	1	3	4	1	1	1	2	1	1	1	1	1	1
448	0	6	0	2	3	1	2	2	2	3	3	3	2	2	1	3	1	1	1	1	2	3	3	4	3	3	3	3	4	2	4
449	0	6	1	1	3	3	2	1	2	2	3	2	1	3	3	2	3	1	3	3	3	5	2	5	5	2	4	3	3	4	4
451	0	7	1	4	5	4	4	4	3	3	3	3	3	3	3	3	3	2	1	2	2	2	1	3	1	2	2	2	1	3	2
453	0	5	0	3	3	3	3	3	2	2	3	3	3	3	3	2	3	2	4	4	4	4	3	4	3	2	4	4	4	5	3
456	0	9	1	4	5	5	4	3	4	3	3	2	3	3	3	4	3	3	1	2	2	3	2	3	3	2	2	1	1	2	3
457	0	9	1	2	3	3	3	3	4	3	3	3	3	3	3	3	4	3	4	5	4	5	5	2	4	4	3	3	4	3	3
458	0	5	1	4	3	4	5	4	3	3	3	2	3	2	3	4	1	3	3	2	3	2	3	2	2	3	1	2	1	3	3
460	0	8	0	3	3	2	3	3	2	1	2	3	2	1	3	3	1	2	3	5	3	5	4	5	3	2	3	3	2	3	3
462	0	7	0	5	4	5	4	3	4	4	4	4	4	4	4	4	4	4	3	2	2	2	4	2	2	2	2	3	3	4	3
463	0	7	0	4	3	5	4	3	3	3	3	3	4	3	3	3	3	3	3	3	3	2	3	1	2	2	2	1	2	1	2
464	0	6	1	4	5	5	5	5	4	4	4	4	4	4	3	4	4	3	1	2	2	2	2	1	1	1	1	1	1	1	1
465	0	7	1	4	4	4	3	5	3	3	4	3	1	3	3	3	3	3	3	4	3	4	5	3	3	5	2	3	3	3	4
466	0	7	0	3	1	3	4	3	3	2	1	2	2	1	3	3	1	1	3	4	4	3	3	2	2	3	3	3	2	2	3
467	0	9	1	4	3	3	3	3	3	3	3	3	4	3	4	3	4	3	1	2	4	4	3	4	5	4	3	3	4	3	4
470	0	8	0	5	5	5	5	3	3	3	3	4	3	4	4	3	4	3	1	1	2	1	1	2	1	1	1	1	1	2	1
471	0	9	0	5	5	4	5	5	3	3	3	3	3	3	3	4	2	4	1	2	2	2	3	3	3	3	2	4	3	3	3
472	0	8	1	4	4	3	3	3	3	4	3	3	4	2	3	3	4	2	1	2	2	2	2	3	2	3	4	3	2	2	2
473	0	5	1	4	5	5	4	5	4	3	3	3	2	3	3	3	3	3	1	2	3	2	1	4	3	2	2	3	1	2	3
474	0	5	0	4	3	5	5	3	3	3	3	3	2	3	3	4	3	3	3	2	3	2	2	3	4	2	4	4	2	4	3
475	0	7	1	5	4	3	5	3	4	3	4	4	4	4	4	4	4	4	3	2	4	3	3	1	2	2	3	4	2	2	3
477	0	9	0	5	4	5	4	4	3	3	4	4	4	3	4	4	3	3	3	2	3	4	2	2	1	2	1	3	1	2	2
478	0	9	0	4	4	5	4	5	3	3	1	2	3	2	2	3	3	3	1	4	4	3	3	2	2	2	1	2	2	1	1
480	0	7	0	4	3	4	4	3	3	4	2	3	3	3	3	3	3	3	2	3	3	4	4	3	3	2	1	4	2	3	2
481	0	7	1	4	4	4	4	4	3	2	2	2	2	2	3	3	3	3	4	3	4	3	4	2	2	2	4	2	3	2	3
484	0	6	1	3	4	3	5	4	3	3	3	3	1	3	3	1	3	2	3	3	5	4	3	1	2	1	1	1	1	2	1
486	0	7	1	3	4	4	4	4	3	3	3	2	3	2	3	3	2	3	1	2	3	2	5	4	2	2	1	3	4	2	1
490	0	5	1	1	3	1	3	1	2	1	2	3	3	2	1	3	2	3	3	2	3	5	5	4	5	2	4	4	5	5	3
492	0	8	0	3	4	3	4	3	3	3	3	3	2	3	3	3	3	3	1	2	2	2	4	3	4	5	3	5	2	3	3
494	0	8	1	3	3	3	3	3	3	3	3	3	3	3	3	3	4	4	1	2	3	4	2	4	3	4	4	5	4	3	4
495	0	9	0	3	4	3	1	3	2	3	3	3	2	2	3	3	3	2	2	4	3	3	2	2	4	2	3	3	2	3	3
496	0	5	1	2	3	3	3	3	3	3	4	3	3	3	3	3	3	3	2	3	4	2	3	3	3	3	4	4	4	3	3
497	0	6	1	3	2	3	2	3	2	1	4	2	2	3	3	3	2	2	3	3	5	3	3	2	2	1	2	3	1	2	2
498	0	8	0	4	4	2	3	4	4	3	3	4	4	4	3	4	4	4	2	2	3	3	4	1	3	4	1	2	2	1	2
499	0	7	0	2	4	1	4	3	2	2	2	2	2	2	1	2	1	2	3	2	4	4	3	3	4	2	2	3	2	2	3
500	0	5	0	4	5	4	4	3	3	3	3	3	2	3	4	3	3	3	1	1	2	2	2	1	2	1	1	1	1	1	1
501	0	9	1	4	3	3	4	2	4	3	4	4	2	3	3	3	4	3	1	3	3	2	3	3	4	4	3	2	4	3	3
502	0	8	1	2	3	3	3	3	3	2	3	4	3	3	3	3	3	3	2	2	4	3	5	2	3	2	1	4	2	2	3
506	0	5	0	4	3	4	4	3	3	2	1	3	2	3	3	3	3	3	1	2	2	2	1	3	4	3	5	4	2	3	4
509	0	9	1	2	4	2	3	3	3	2	2	3	3	2	2	3	1	1	3	2	4	4	5	4	3	4	4	3	4	3	3
512	0	8	0	5	5	4	4	4	3	3	2	3	2	3	3	2	3	3	2	4	3	5	2	3	2	2	2	2	2	1	3
513	0	6	1	4	4	4	5	5	3	4	3	3	4	3	4	3	4	4	1	2	1	1	2	1	1	2	1	1	2	1	2
515	0	9	1	2	3	3	2	3	3	4	4	4	4	4	4	4	4	4	1	2	2	3	1	2	3	1	3	1	1	2	1
517	0	5	0	4	3	4	4	4	4	3	3	3	3	4	3	3	4	4	1	3	3	3	1	3	2	1	2	2	1	2	3
520	0	9	1	4	5	5	3	3	3	3	4	2	3	4	2	3	3	3	1	2	2	2	2	2	2	2	2	2	3	2	2
521	0	8	1	5	4	5	4	3	4	3	4	4	4	4	4	4	4	4	3	3	3	3	4	1	2	1	1	2	3	1	1
522	0	6	0	4	4	4	4	5	1	2	3	3	2	2	3	3	3	2	1	3	2	3	3	1	1	1	1	1	1	1	1
524	0	7	1	4	5	5	5	5	3	4	4	4	4	4	4	4	4	4	1	1	1	2	1	1	1	1	1	1	1	1	1
525	0	5	0	4	3	3	3	4	4	4	4	4	4	4	3	3	4	4	1	1	1	2	2	1	1	1	1	2	1	1	1
526	0	8	0	5	4	4	4	4	4	3	3	3	3	4	3	3	3	3	1	1	1	1	1	1	1	1	1	2	1	1	3
528	0	8	0	4	3	4	3	4	2	3	3	4	2	3	3	2	4	2	2	2	2	2	2	3	3	3	4	2	4	3	3
529	0	7	1	4	3	4	4	3	4	3	3	3	4	3	3	3	4	4	4	4	3	3	3	1	1	1	1	1	1	2	1
530	0	9	1	3	3	3	3	3	4	4	4	4	4	4	4	4	4	4	1	2	3	1	2	1	2	2	2	3	3	2	2
532	0	9	1	3	3	1	4	2	2	2	3	1	2	2	3	3	3	1	3	3	4	1	5	3	4	3	3	4	4	3	4
533	0	5	1	3	4	1	3	3	3	2	2	3	2	1	3	3	3	3	3	2	5	2	5	4	2	4	2	3	4	3	5
534	0	9	1	4	5	4	5	5	3	3	3	2	3	2	4	3	1	3	1	2	2	2	1	2	2	2	2	2	1	2	1
536	0	6	1	1	3	1	4	2	3	4	3	3	3	3	3	3	3	3	3	2	2	3	2	3	2	1	2	2	2	2	3
537	0	6	1	2	3	2	3	3	4	3	3	3	4	4	4	3	4	4	1	1	3	1	2	2	2	1	1	1	2	3	1
538	0	8	1	3	3	3	3	3	3	4	3	3	4	3	4	3	4	4	1	1	1	1	1	3	3	3	5	4	2	3	3
539	0	6	0	2	3	3	2	3	3	3	1	3	1	2	3	3	3	1	3	3	3	3	3	4	4	3	4	3	5	4	3
540	0	5	0	5	4	5	5	5	4	4	4	3	4	4	4	4	4	4	2	2	3	2	2	4	2	2	2	4	3	3	3
542	0	7	0	5	5	5	5	4	4	3	4	4	3	4	4	3	4	3	3	4	4	4	4	3	3	4	4	2	4	3	4
543	0	8	0	5	3	4	3	4	4	3	4	3	4	4	4	4	4	4	1	2	2	2	2	4	2	2	2	1	4	1	3
545	0	6	1	4	3	2	3	3	4	4	3	3	4	3	3	4	3	3	4	4	5	4	3	4	2	3	4	2	4	2	1
547	0	7	0	5	4	5	5	5	3	3	3	2	1	2	3	3	3	3	1	1	2	2	1	1	1	2	2	1	1	3	2
550	0	6	0	1	3	3	3	3	1	2	2	3	2	3	2	3	3	3	2	3	2	2	1	2	2	2	4	2	2	2	1
551	0	6	1	2	3	2	2	3	3	3	1	3	3	3	3	3	3	2	4	2	5	3	4	5	3	2	3	4	3	3	2
552	0	5	1	4	4	3	3	3	4	4	4	4	4	4	4	4	4	4	1	1	1	1	1	1	2	1	1	1	1	1	1
553	0	6	0	3	4	2	4	2	3	3	4	3	4	4	4	3	3	4	1	1	3	1	1	1	1	1	1	1	1	3	1
555	0	8	0	5	3	3	5	4	4	4	4	4	4	4	4	4	4	4	5	5	3	3	4	2	3	3	4	3	5	3	3
557	0	7	1	3	5	5	3	4	4	3	3	3	3	4	4	4	3	4	1	1	1	1	1	2	3	1	1	2	2	3	3
558	0	5	0	4	4	3	3	3	3	3	2	2	2	3	3	3	3	3	1	2	2	1	1	3	4	3	5	3	4	2	3
559	0	5	0	4	5	5	5	5	4	4	4	4	4	4	3	4	3	4	3	4	3	2	3	1	2	2	2	2	1	2	1
561	0	6	0	4	4	3	3	3	3	3	2	3	4	3	1	3	3	3	3	4	5	4	4	3	4	3	4	5	4	4	4
562	0	6	1	5	5	4	5	5	4	3	3	3	3	4	4	4	4	4	1	2	2	2	1	1	1	1	1	1	2	2	2
563	0	7	0	3	1	3	3	3	4	3	3	4	4	4	4	4	4	4	3	4	3	3	5	3	3	3	2	5	4	3	4
565	0	8	0	3	3	3	1	3	3	2	2	3	3	3	3	3	1	3	3	2	2	2	2	5	3	3	5	4	2	4	3
567	0	7	0	5	5	5	3	5	3	2	1	3	3	3	1	3	3	3	4	3	5	3	4	3	4	3	5	4	3	3	3
570	0	5	0	5	4	5	5	5	3	3	3	2	3	3	3	3	3	3	3	3	5	5	3	3	1	2	3	2	2	2	2
572	0	7	0	5	4	4	3	5	3	3	3	3	3	3	4	4	3	4	1	2	2	2	1	1	2	1	1	1	1	2	1
573	0	9	1	5	4	4	5	5	4	4	4	4	4	4	4	4	4	4	2	2	2	3	2	1	1	1	1	1	2	1	3
574	0	9	0	4	4	3	4	3	2	2	3	1	2	2	3	2	3	3	4	5	4	5	5	2	4	4	4	3	5	3	4
576	0	7	1	5	5	5	5	5	4	4	4	4	4	4	4	4	4	4	1	1	2	1	1	1	1	1	1	1	1	1	2
577	0	6	0	2	3	3	3	3	2	3	2	2	3	2	3	3	3	3	1	2	1	1	2	2	1	2	3	1	2	2	2
578	0	8	1	5	4	4	5	5	4	4	4	4	4	4	3	4	3	4	1	1	2	1	2	1	1	1	1	1	2	1	3
580	0	5	0	4	5	4	4	4	4	4	4	3	4	4	4	4	4	4	1	1	1	1	2	1	1	1	2	2	1	1	2
582	0	6	1	4	3	3	3	3	2	3	2	3	2	2	3	3	3	3	2	2	2	4	2	2	2	1	2	2	1	1	2
584	0	7	0	3	1	3	3	2	2	2	3	2	3	3	3	3	3	3	3	2	3	3	2	3	4	3	3	5	3	4	3
586	0	7	0	4	4	4	3	4	4	3	4	3	3	3	3	3	3	3	1	3	1	1	1	2	1	3	1	2	1	1	2
587	0	9	1	4	3	3	5	4	4	3	3	4	3	3	3	3	4	3	2	2	2	3	1	3	3	2	4	1	3	3	3
589	0	7	1	5	4	5	5	4	2	3	3	2	3	2	3	2	3	3	4	2	3	4	4	2	3	3	3	2	2	2	4
590	0	5	1	2	2	3	2	2	4	3	3	3	3	4	3	4	2	3	3	4	4	5	4	1	3	4	4	2	2	1	4
591	0	6	1	1	2	1	3	1	3	2	1	1	2	1	1	1	3	1	3	4	5	4	3	5	3	3	4	3	3	3	3
592	0	6	1	1	3	2	2	3	1	1	2	3	2	2	3	3	1	1	1	2	2	3	2	2	1	1	2	2	1	1	1
593	0	7	0	4	5	4	5	3	3	3	3	2	3	3	1	3	3	3	3	3	5	4	5	3	3	4	2	3	2	3	2
594	0	8	0	4	3	4	4	4	4	4	4	3	4	3	3	4	4	4	1	1	2	1	1	3	2	1	1	1	1	1	1
595	0	5	1	3	3	4	3	4	3	2	3	2	3	1	3	3	3	3	4	4	2	4	3	3	2	3	4	5	2	3	4
596	0	5	0	4	4	5	5	5	4	2	3	4	3	4	3	4	3	3	1	2	1	2	1	1	1	1	1	1	1	1	1
597	0	9	1	1	1	2	3	3	3	3	2	1	3	2	3	3	1	3	3	5	4	3	4	3	3	1	1	2	2	2	3
598	0	6	1	1	2	3	2	2	3	3	3	2	2	2	3	3	3	3	5	4	5	4	5	3	4	4	3	3	1	5	3
599	0	7	0	3	3	3	2	3	2	2	2	3	2	1	2	1	1	1	1	3	3	2	2	3	3	2	3	4	4	2	2
601	0	8	1	4	5	4	3	4	4	3	3	3	4	3	3	3	4	4	1	3	3	3	3	2	5	3	4	3	3	3	3
602	0	9	1	2	1	4	3	3	3	2	4	3	3	3	3	3	3	4	3	4	5	4	5	2	2	2	1	1	2	1	3
603	0	9	0	4	5	4	5	5	3	4	4	4	4	4	4	4	4	4	2	2	3	3	3	2	3	2	3	2	1	3	4
605	0	6	1	3	3	3	3	4	3	3	3	2	3	1	3	3	1	2	1	2	3	3	2	3	2	3	4	3	4	4	2
608	0	6	0	4	5	4	3	4	3	2	1	2	2	2	3	3	1	3	1	3	4	4	3	5	3	5	4	5	5	2	5
609	0	8	0	4	4	4	4	4	3	3	3	4	4	4	4	4	4	4	1	2	2	2	2	2	3	1	1	2	3	3	3
610	0	7	0	5	5	5	4	4	3	4	3	3	4	3	3	3	3	3	2	2	4	2	1	3	2	3	2	1	1	3	3
615	0	5	0	2	3	2	2	2	4	4	3	4	3	3	4	4	4	4	1	2	1	1	1	1	2	2	3	1	2	2	3
616	0	7	0	5	4	5	4	5	4	4	4	4	3	4	4	4	4	4	1	1	1	1	1	1	1	1	1	1	1	1	1
619	0	9	1	4	2	3	2	3	3	2	1	1	1	2	3	2	3	2	3	4	5	3	4	5	3	3	2	4	4	5	3
620	0	6	1	5	4	4	5	5	4	4	4	4	4	4	4	4	4	4	1	1	2	1	1	2	1	1	1	2	2	1	1
622	0	7	1	5	5	5	5	5	3	4	4	3	4	4	4	4	4	4	1	1	2	1	1	1	1	1	1	1	1	1	1
623	0	6	0	1	1	1	2	1	3	1	2	2	2	2	3	2	3	2	2	3	2	4	4	3	3	3	2	5	4	4	5
624	0	6	0	5	5	4	4	5	2	2	1	3	3	3	3	3	3	3	1	2	3	3	2	1	1	3	3	2	1	2	4
626	0	7	1	4	4	5	3	5	2	2	1	3	1	2	1	3	3	2	4	2	5	5	4	3	3	3	1	2	2	2	2
629	0	7	1	4	5	4	5	5	4	4	4	4	4	4	3	4	4	4	1	2	2	1	1	1	1	1	1	1	1	1	1
631	0	5	0	4	5	5	5	5	4	3	4	4	4	4	4	4	4	4	1	2	2	1	1	1	1	3	1	2	1	2	1
632	0	8	1	4	2	2	3	3	3	2	2	2	2	2	3	3	3	3	1	1	4	3	4	3	3	4	4	4	5	5	3
633	0	9	0	1	2	3	1	1	2	2	3	1	2	3	4	3	3	1	4	4	4	2	5	3	3	2	4	5	3	3	5
634	0	9	0	4	2	4	3	4	3	2	3	2	3	2	3	1	3	1	1	3	2	2	2	4	4	3	2	4	3	3	2
636	0	6	1	2	1	3	2	3	3	2	2	2	2	2	1	3	1	3	5	1	3	2	2	3	2	2	2	2	1	2	3
640	0	5	1	4	4	3	4	4	3	3	3	3	4	3	3	3	4	3	3	3	3	2	4	2	3	2	1	2	2	2	3
644	0	7	1	5	4	3	3	4	4	4	4	4	4	4	4	4	4	4	1	1	2	1	1	1	2	1	1	2	1	2	2
645	0	8	1	4	4	4	4	4	2	3	3	3	3	3	3	2	3	2	3	2	4	1	2	3	2	2	2	3	2	3	3
647	0	7	1	4	3	4	5	4	4	4	4	4	4	4	3	4	4	4	1	1	2	1	2	2	1	1	1	1	1	3	1
648	0	9	0	5	5	5	4	5	3	2	3	3	3	3	3	3	3	3	1	2	2	2	2	5	2	3	3	4	1	2	5
649	0	8	0	5	5	2	3	4	4	4	3	3	3	4	3	4	3	4	1	2	2	2	2	1	2	2	1	2	1	1	2
650	0	6	0	4	4	4	4	4	3	3	3	4	3	3	4	3	4	4	2	2	2	1	1	4	3	2	3	5	1	3	2
653	0	7	1	3	4	4	5	5	3	4	4	4	4	4	3	4	4	4	1	1	1	1	1	1	2	2	1	1	1	1	2
655	0	5	0	4	3	5	5	5	4	2	3	3	1	3	3	3	3	3	1	2	1	3	2	3	3	2	2	4	3	2	3
656	0	5	1	3	3	3	3	3	3	3	4	4	4	4	3	4	4	4	1	2	2	1	2	1	2	1	1	1	1	1	1
657	0	9	0	4	4	3	4	3	3	4	3	2	3	3	3	4	3	3	1	2	3	1	1	1	1	1	1	2	1	1	1
658	0	5	0	4	4	4	4	4	3	3	3	3	3	3	4	3	3	3	2	1	2	2	1	3	1	2	3	2	3	3	1
659	0	6	1	2	2	1	3	2	2	2	1	2	3	1	3	1	2	1	1	1	5	2	3	3	2	1	3	3	1	2	3
660	0	7	0	3	3	2	2	3	2	2	2	3	2	2	2	1	3	1	3	4	4	5	4	5	3	3	4	4	3	3	4
661	0	5	1	5	5	4	5	4	3	2	3	3	4	3	3	3	3	3	3	2	4	2	3	1	1	1	1	2	1	1	2
663	0	7	0	4	3	3	1	3	4	4	3	3	3	4	3	4	3	4	1	4	1	1	1	1	1	1	1	1	1	1	2
665	0	5	1	5	5	2	5	4	3	3	3	4	3	3	3	3	4	3	1	1	1	2	1	1	1	2	1	1	1	3	3
666	0	7	0	4	5	4	4	5	3	4	3	4	3	4	3	4	4	4	3	2	2	2	1	1	1	1	1	2	1	2	1
667	0	5	1	5	4	4	4	4	4	4	4	3	3	4	4	4	4	4	3	3	3	4	2	5	3	2	3	2	4	5	4
668	0	9	0	3	3	3	3	3	2	2	1	2	2	2	3	2	2	3	1	1	2	1	1	4	3	1	3	2	4	3	3
671	0	9	0	3	3	4	5	3	2	3	3	1	3	3	3	2	3	2	3	4	4	3	3	4	3	4	4	4	4	4	5
672	0	9	1	4	4	4	3	5	1	3	2	2	1	2	3	2	1	1	4	3	3	3	3	4	3	2	3	2	3	3	5
674	0	5	0	4	5	4	5	4	3	3	3	2	3	3	3	3	3	3	3	3	2	3	2	2	2	2	3	1	2	3	2
675	0	8	0	4	5	5	3	4	3	4	3	3	3	3	4	3	3	3	1	1	3	2	1	1	2	2	3	2	1	1	1
676	0	8	1	1	3	3	2	3	4	3	3	2	2	3	3	3	3	2	5	4	4	3	5	3	3	3	4	5	4	3	3
678	0	8	0	3	3	2	4	3	4	1	1	2	2	2	3	3	3	1	3	2	2	3	3	3	3	4	4	3	2	4	2
681	0	6	1	4	3	5	5	4	3	3	2	3	2	2	3	3	1	3	1	2	2	2	2	2	2	4	2	1	3	3	2
684	0	6	0	2	4	3	3	4	2	2	2	3	3	3	3	1	3	1	4	3	5	5	4	1	1	1	1	2	1	1	1
685	0	6	1	2	2	3	3	3	3	3	3	3	3	3	3	4	3	4	1	2	3	2	1	2	2	2	3	2	2	2	1
686	0	5	0	4	5	4	5	4	4	4	3	3	3	3	3	3	4	3	1	1	2	2	1	1	1	1	2	2	1	2	1
688	0	6	1	4	4	4	4	5	4	4	4	3	4	4	4	3	4	3	2	2	4	2	2	4	3	2	4	5	3	4	3
689	0	5	0	4	4	4	4	4	3	2	2	2	2	1	3	3	1	3	1	2	3	2	2	3	2	2	1	1	1	1	1
690	0	9	1	1	2	3	3	3	2	1	4	3	3	2	3	3	1	3	2	2	4	3	3	1	2	1	1	2	1	2	1
693	0	8	1	3	2	3	3	4	4	4	3	2	3	3	3	3	3	3	1	2	4	2	2	2	1	1	1	2	1	3	2
696	0	6	1	3	3	2	3	2	4	3	3	4	4	4	4	4	4	4	1	1	2	2	1	1	1	1	1	1	1	1	1
697	0	9	1	3	1	3	4	3	3	2	2	1	2	1	3	3	1	3	2	1	2	2	2	3	4	3	4	2	2	3	5
698	0	8	1	4	4	4	3	5	4	4	4	4	4	4	4	4	4	4	1	1	2	2	1	3	2	2	3	3	3	3	3
699	0	5	0	5	4	5	4	5	4	4	4	3	4	4	4	4	4	4	1	1	1	1	2	1	2	2	1	1	2	1	1
701	0	9	1	4	4	3	5	4	2	3	2	2	2	1	3	2	3	3	1	2	2	1	1	2	4	2	1	3	3	3	3
703	0	7	1	4	4	3	4	5	3	3	4	4	4	3	3	3	4	4	4	3	5	5	4	2	3	2	1	2	1	2	2
704	0	7	1	3	4	4	4	3	3	3	3	3	3	3	3	2	4	3	1	3	4	2	2	1	1	1	1	1	1	1	2
705	0	8	0	3	4	3	4	4	4	3	3	4	4	3	4	4	4	4	1	2	2	1	1	1	1	1	1	1	1	1	1
706	0	9	1	4	3	4	4	4	2	3	3	3	4	3	4	3	3	4	1	1	1	2	1	1	1	1	2	1	1	1	3
707	0	6	1	5	5	3	4	5	4	4	4	4	4	4	4	4	4	4	1	2	2	2	1	1	1	2	2	1	2	1	3
708	0	5	1	3	3	4	3	4	3	1	2	3	2	3	3	3	1	2	2	2	3	3	2	3	2	3	4	2	3	4	5
709	0	5	1	5	4	5	5	5	3	3	3	4	3	3	4	3	4	4	1	2	2	2	1	2	1	1	2	2	1	1	1
710	0	7	0	4	3	3	3	3	2	3	3	3	3	3	3	3	3	3	1	3	4	2	3	4	1	4	3	2	4	2	3
711	0	8	1	3	2	3	3	1	3	3	1	2	3	2	1	2	3	2	3	4	5	5	3	5	3	2	4	4	3	5	4
712	0	6	1	4	3	4	4	4	4	4	4	4	4	4	3	4	4	4	1	1	1	2	3	1	1	1	1	1	2	1	2
716	0	5	0	5	5	5	3	4	4	3	4	4	4	4	4	4	3	4	1	2	2	2	2	1	1	1	1	1	2	1	2
717	0	5	1	4	4	5	4	4	4	3	4	3	4	4	4	4	4	4	1	1	1	1	1	2	2	1	1	1	1	1	1
718	0	6	1	5	5	4	4	5	4	4	4	3	4	4	4	4	3	4	1	1	1	1	1	2	2	2	4	3	2	3	2
719	0	9	1	4	3	4	4	5	4	3	4	3	4	3	4	3	4	4	2	3	2	3	2	3	2	3	3	4	2	3	5
720	0	7	1	3	4	3	3	5	3	2	1	2	3	1	3	2	3	1	2	2	5	4	3	3	2	1	2	2	2	1	3
721	0	5	0	5	3	5	5	5	4	3	4	2	4	4	4	4	3	4	1	2	2	2	3	1	2	1	1	1	1	1	2
722	0	8	0	5	5	4	5	5	4	4	4	3	4	4	4	4	4	4	1	1	2	1	1	2	2	1	2	1	1	1	3
725	0	8	0	3	3	3	3	3	1	2	2	1	1	1	1	2	3	2	1	1	4	4	4	5	4	3	1	3	4	3	5
726	0	9	0	4	3	4	3	2	2	2	1	2	2	1	1	3	2	3	4	5	4	4	4	2	2	1	2	1	2	1	2
727	0	5	0	5	4	5	5	5	4	4	4	4	4	4	4	4	4	4	1	2	2	1	1	1	1	1	1	1	1	1	1
728	0	9	1	2	3	3	3	3	3	3	3	2	2	3	3	3	3	3	2	2	3	5	4	3	3	5	2	4	4	3	5
729	0	6	0	4	4	4	4	5	3	3	3	3	3	3	3	3	3	3	1	3	2	2	1	1	2	1	2	2	2	2	1
730	0	8	1	2	3	3	1	2	3	4	3	4	3	3	4	3	4	3	3	4	3	3	3	3	3	2	2	2	3	1	2
731	0	5	0	4	4	4	4	4	3	3	2	3	3	3	3	4	4	4	1	1	4	2	2	3	3	1	2	2	2	2	3
732	0	5	0	5	4	4	5	5	3	4	4	4	3	3	4	3	4	3	2	1	1	2	2	1	1	2	2	1	2	1	1
733	0	5	1	5	5	5	5	5	4	3	3	3	3	3	4	4	3	4	1	1	1	1	1	1	1	2	1	3	2	2	2
734	0	7	1	4	3	4	4	3	4	4	4	4	4	4	4	4	4	4	2	4	4	2	3	2	2	2	2	2	3	3	3
737	0	5	1	3	3	3	1	3	1	1	2	1	2	2	2	2	3	1	3	2	3	3	4	2	1	1	1	2	1	1	1
738	0	5	1	4	4	3	4	4	4	3	4	4	3	3	4	4	3	4	1	1	2	1	1	2	1	2	1	1	1	2	1
739	0	8	1	3	3	2	3	3	3	3	3	3	3	3	3	3	3	2	4	4	5	3	3	2	4	3	4	4	2	2	3
740	0	5	0	4	5	4	4	3	4	3	3	3	4	3	3	2	4	3	3	4	2	5	3	5	3	2	4	4	2	3	3
742	0	5	1	5	4	4	5	5	4	3	3	3	3	3	1	3	3	3	2	2	5	2	2	2	3	2	3	3	3	3	3
743	0	5	0	5	4	4	5	5	4	4	4	3	4	3	4	4	4	3	1	1	1	1	1	1	1	2	2	2	1	1	2
745	0	9	1	4	4	4	3	5	3	4	3	4	3	3	4	4	3	3	2	5	3	3	3	3	3	2	3	3	2	3	3
746	0	8	1	4	5	4	3	3	4	4	4	4	4	4	4	4	4	4	3	3	3	3	2	3	2	3	4	3	3	3	3
749	0	6	0	4	5	5	4	5	4	4	4	4	4	4	4	4	4	4	1	1	1	1	1	1	1	1	1	1	1	1	1
750	0	6	0	3	3	3	2	3	4	3	4	4	4	4	4	4	4	4	1	2	2	2	1	3	1	1	2	3	1	2	1
751	0	9	1	5	5	5	5	5	3	3	3	3	3	3	3	2	3	2	4	3	5	4	3	5	2	3	2	2	3	3	4
753	0	7	1	4	5	4	3	4	4	3	4	4	4	4	3	4	4	4	1	2	2	1	1	5	3	4	5	5	5	5	3
755	0	5	0	4	5	4	4	4	4	4	3	4	4	3	4	4	4	4	1	2	2	1	3	1	1	2	1	1	1	1	1
757	0	5	0	3	3	2	3	3	2	3	2	3	1	2	3	3	3	2	1	2	2	1	3	2	5	4	3	4	2	3	3
759	0	5	1	2	4	3	2	4	2	2	1	2	3	3	3	3	1	3	5	4	5	4	5	5	3	4	5	3	4	4	4
762	0	6	1	5	5	5	4	5	4	3	4	3	3	4	3	3	3	4	1	2	2	2	2	1	1	1	2	2	1	1	1
763	0	5	0	3	2	1	3	4	3	2	3	3	3	3	3	3	3	3	3	3	4	5	5	5	4	3	4	2	4	3	3
764	0	5	1	3	1	2	1	1	3	1	3	2	1	1	3	3	3	3	1	2	2	2	1	1	2	2	3	2	2	3	1
765	0	8	1	3	2	1	3	2	4	3	2	3	2	3	3	3	4	1	4	4	4	4	4	3	5	3	2	5	2	3	5
766	0	8	0	4	4	3	3	3	2	2	3	3	1	2	2	3	3	3	1	2	3	3	3	1	2	1	1	2	2	1	3
767	0	6	1	4	3	3	4	4	4	3	3	3	2	3	3	3	4	3	1	3	2	2	2	4	4	2	2	3	4	3	5
768	0	5	0	1	1	1	1	2	2	2	2	2	1	2	1	3	1	2	4	5	5	5	4	2	3	3	2	2	2	5	3
769	0	6	1	2	3	3	2	2	4	4	4	3	3	4	4	4	4	4	3	2	3	3	2	1	3	2	2	1	1	3	2
770	0	6	1	5	4	5	5	5	4	3	4	4	4	4	3	4	4	3	1	2	1	2	2	1	1	1	1	1	1	1	1
773	0	7	1	4	4	3	4	3	4	3	4	4	4	4	4	4	4	4	3	4	4	4	3	3	5	3	4	3	2	3	3
774	0	7	1	3	3	3	3	3	3	3	1	3	4	2	3	3	3	3	4	2	3	4	3	5	4	2	4	2	5	3	3
775	0	6	1	5	5	4	5	5	4	3	4	4	4	4	4	4	4	4	1	1	1	1	1	1	1	1	1	1	1	1	1
776	0	6	0	5	4	3	4	3	4	3	4	3	4	3	4	3	4	3	1	1	1	2	1	1	1	1	1	1	2	1	2
777	0	6	0	2	3	3	3	3	3	2	1	2	3	3	3	3	1	3	3	4	3	3	2	2	3	2	2	3	2	3	3
778	0	7	0	2	2	3	3	3	3	2	4	3	4	3	3	4	3	3	1	2	2	2	3	3	2	3	2	4	3	3	4
779	0	9	1	3	2	1	3	3	2	2	2	1	1	1	1	1	2	2	4	3	5	2	4	5	4	4	4	5	3	5	5
782	0	5	0	3	3	4	2	2	4	4	4	4	3	4	4	4	3	4	3	5	4	4	3	2	2	2	1	3	1	2	3
783	0	8	0	4	3	3	3	4	4	3	4	4	4	3	4	4	4	4	1	1	1	1	1	2	2	1	1	1	2	1	1
784	0	7	1	4	4	3	3	3	2	2	3	3	3	1	3	3	1	3	3	2	3	3	3	4	2	4	1	2	2	3	3
785	0	7	1	3	4	3	4	3	4	4	4	3	4	4	4	4	4	4	1	2	1	2	2	1	2	1	1	1	1	1	1
786	0	5	0	5	4	3	4	3	4	4	3	4	4	4	4	4	4	4	1	1	1	1	1	1	2	2	3	1	1	1	1
787	0	7	1	4	4	3	4	4	2	2	3	2	2	2	3	3	1	2	4	5	5	5	4	4	3	3	5	5	4	5	5
790	0	9	0	4	3	3	3	4	2	2	1	1	3	2	3	3	1	2	3	2	4	3	4	2	3	2	2	2	1	2	3
794	0	7	0	3	2	3	4	3	3	3	3	3	3	3	3	2	3	2	3	3	2	4	2	3	3	2	3	3	4	3	5
795	0	6	0	5	4	4	5	5	4	4	4	4	4	4	4	4	3	4	1	1	2	1	1	1	1	1	1	1	1	1	2
796	0	9	0	4	5	4	5	5	2	3	3	3	3	3	1	3	3	3	2	2	3	3	3	2	1	1	1	1	2	1	2
801	0	9	0	4	4	4	4	5	2	2	3	2	3	3	3	3	3	4	1	2	3	2	4	2	3	2	1	1	3	2	1
802	0	6	0	3	3	5	4	4	2	3	2	2	1	3	1	3	3	3	5	2	5	5	5	5	4	4	4	3	3	5	3
803	0	7	1	5	5	5	4	5	4	4	4	3	4	3	4	4	4	4	1	1	2	1	1	2	2	1	2	1	1	1	1
804	0	7	0	3	4	4	4	3	2	3	2	2	1	1	3	1	3	2	1	2	3	1	1	3	2	4	2	5	3	3	3
805	0	5	1	4	3	3	4	4	4	4	3	4	3	4	4	4	4	4	1	1	2	1	1	2	2	2	2	2	1	2	3
806	0	5	1	3	3	3	3	3	3	4	3	3	4	4	3	3	4	3	3	4	3	2	2	5	2	2	4	4	2	5	3
807	0	8	0	3	3	4	3	4	2	3	1	3	2	1	1	3	1	2	2	3	3	4	1	2	1	2	2	1	1	2	2
808	0	8	1	5	5	4	4	5	4	4	4	4	4	4	4	4	4	4	1	1	2	2	2	3	2	2	1	2	2	2	2
809	0	8	1	2	3	1	2	3	3	2	3	3	3	3	2	3	3	3	2	2	5	3	3	5	4	5	4	4	4	3	5
811	0	9	0	4	5	5	4	4	3	3	1	3	2	2	3	3	3	2	4	4	4	4	4	4	5	3	4	2	5	3	5
812	0	5	1	3	4	4	3	3	2	2	3	2	2	3	2	3	1	3	2	2	2	3	2	4	3	3	4	2	4	3	5
814	0	5	1	4	2	4	4	3	3	3	4	3	3	3	3	3	4	3	1	3	3	2	1	4	3	4	4	3	3	5	5
815	0	5	1	4	4	3	3	3	4	3	4	4	3	4	4	4	4	3	2	4	3	4	3	2	1	2	2	2	1	1	2
816	0	8	1	5	4	4	5	5	3	3	3	4	2	3	3	3	3	3	3	3	2	2	3	3	2	2	2	2	4	2	2
818	0	7	0	3	2	2	3	2	1	3	4	3	1	3	3	2	3	3	4	4	5	4	4	1	3	3	2	1	2	1	2
822	0	5	1	2	3	3	3	3	1	1	1	2	1	1	3	2	3	2	5	2	3	3	4	3	3	3	2	4	2	2	3
826	0	6	1	4	3	3	3	5	3	3	3	3	4	3	3	4	3	3	1	1	2	1	1	1	1	1	1	1	1	2	3
827	0	7	1	4	5	3	5	4	3	4	3	3	3	4	3	3	3	3	1	1	2	1	1	1	2	1	2	3	2	2	1
829	0	8	0	5	5	5	4	5	2	3	4	4	4	3	3	3	4	3	1	2	1	2	1	1	1	1	1	1	1	1	1
830	0	6	0	4	3	3	5	3	2	3	3	3	3	3	3	3	3	3	2	2	2	2	2	1	1	2	1	1	2	1	1
831	0	6	0	2	3	3	2	3	3	2	3	3	3	3	3	3	3	3	1	3	3	3	3	4	3	2	2	4	3	2	2
832	0	9	1	2	3	1	4	2	3	2	2	2	1	1	1	2	3	2	4	4	5	4	5	5	3	3	2	2	5	3	3
834	0	7	1	5	4	4	5	3	4	4	4	3	3	4	4	4	4	4	1	2	2	3	3	1	2	2	2	1	2	1	3
836	0	7	0	4	5	4	5	5	3	4	3	3	3	3	3	3	3	2	1	2	2	3	2	2	2	1	1	1	1	1	1
837	0	5	0	5	5	5	4	4	4	4	4	4	4	4	4	4	3	4	1	2	1	1	1	1	2	1	2	2	1	2	1
838	0	8	1	4	3	3	3	3	4	3	3	3	3	3	4	4	1	3	1	1	2	1	1	1	1	1	2	1	1	2	2
839	0	6	0	3	4	3	4	3	4	4	4	4	4	4	3	3	4	4	3	2	5	2	3	2	2	1	3	1	1	2	2
840	0	5	1	4	3	4	4	3	2	3	2	3	2	3	1	3	3	2	1	2	2	2	1	2	1	1	2	3	3	3	3
841	0	8	1	2	3	3	3	3	3	4	2	2	3	2	3	3	3	3	1	2	2	1	2	2	4	3	2	3	2	3	3
842	0	5	1	5	5	4	4	4	4	3	3	4	4	4	3	4	4	4	1	2	5	2	4	2	3	3	2	4	4	3	5
844	0	6	0	5	4	5	5	4	4	3	4	4	4	4	4	4	4	4	1	1	1	1	1	1	1	1	1	2	1	1	1
845	0	8	0	4	5	5	5	5	4	4	4	4	4	4	4	4	4	4	2	2	2	4	2	1	3	3	2	2	2	2	3
846	0	6	1	4	4	5	5	4	4	4	4	4	3	4	4	4	4	3	2	2	3	3	2	2	2	2	2	2	1	2	3
849	0	7	1	3	3	3	3	3	3	3	4	3	2	3	3	3	4	3	3	4	4	5	3	2	2	2	4	1	2	2	3
850	0	6	0	5	5	5	4	5	3	3	3	3	3	3	4	3	3	3	1	1	2	1	1	1	1	1	2	1	2	1	1
852	0	6	0	4	3	2	3	3	4	3	4	3	3	4	4	3	4	4	2	2	3	3	3	1	2	2	3	4	1	2	3
853	0	6	1	2	2	4	2	2	4	3	3	3	3	3	4	4	3	4	1	2	2	3	2	1	1	1	1	1	2	1	1
854	0	9	1	5	4	5	5	5	3	3	3	4	3	4	4	3	4	3	1	1	3	2	2	2	1	1	1	1	1	1	1
856	0	9	1	2	4	3	4	3	3	3	3	3	3	3	3	3	1	3	4	3	4	2	3	3	2	3	4	4	3	2	3
857	0	5	0	1	3	3	3	3	2	3	3	2	3	3	3	2	3	1	3	4	5	4	4	2	3	2	3	2	4	2	1
858	0	9	0	1	2	3	3	3	3	3	3	3	1	1	2	3	1	3	3	4	5	4	3	2	3	3	4	2	1	3	4
859	0	6	1	2	1	3	3	1	2	3	3	3	2	3	2	1	1	1	3	4	1	3	3	4	2	4	3	3	3	3	4
860	0	5	0	5	5	5	5	5	3	4	3	3	4	4	4	4	4	4	1	1	1	1	1	1	2	1	1	1	1	1	1
861	0	8	1	3	4	5	5	5	3	3	3	3	3	3	4	4	3	4	4	3	3	3	4	3	3	5	4	4	4	5	4
862	0	8	1	4	4	4	3	4	2	4	3	2	3	2	3	3	3	3	2	2	4	2	1	2	2	2	2	2	2	2	2
863	0	7	1	3	3	3	3	3	4	4	3	4	3	4	3	3	4	3	3	3	3	5	4	3	3	3	4	4	5	5	5
864	0	5	1	3	4	3	4	3	4	4	4	3	4	3	3	4	3	4	1	1	2	1	1	1	1	1	1	1	2	1	1
865	0	5	0	1	3	2	1	3	2	3	2	1	3	2	3	3	2	2	3	2	4	2	3	3	4	3	4	4	3	3	1
866	0	9	0	5	4	3	5	5	3	2	2	3	3	3	3	3	2	3	5	3	3	5	4	4	5	3	3	4	5	3	4
867	0	8	1	3	3	2	1	3	2	3	3	2	3	3	3	3	1	3	4	4	5	3	4	3	3	3	4	4	2	2	4
868	0	5	0	5	5	4	5	4	3	4	3	4	3	3	4	3	4	4	1	1	1	2	1	1	1	1	1	1	1	1	3
869	0	5	1	4	5	4	5	5	4	4	4	4	4	4	4	4	4	4	1	2	2	1	2	1	2	2	2	1	1	1	3
870	0	7	0	5	4	5	5	4	4	4	4	3	4	3	4	4	3	4	1	2	1	2	1	2	1	1	2	1	1	1	1
871	0	7	0	4	4	3	5	4	4	3	3	4	4	3	4	3	3	3	3	4	4	3	3	4	3	5	4	5	4	4	4
872	0	8	1	2	2	2	3	1	3	3	2	2	3	3	3	3	3	2	3	4	4	5	3	2	4	2	2	3	1	3	3
873	0	7	0	4	4	4	5	4	4	3	4	4	4	4	4	4	3	4	1	1	1	1	1	2	3	2	4	5	2	2	5
875	0	7	1	3	4	1	2	3	2	2	2	3	2	1	1	2	3	3	2	4	2	3	4	4	3	3	4	3	5	3	4
877	0	8	0	3	2	4	3	5	4	3	3	4	4	3	3	3	4	3	2	3	2	2	2	3	3	3	3	4	3	3	5
880	0	8	1	4	4	3	3	3	3	4	3	4	4	4	4	3	4	4	4	3	2	4	3	3	4	3	4	1	3	2	2
881	0	9	1	5	4	5	5	4	4	3	4	3	3	3	4	3	4	3	1	1	2	1	2	3	2	3	3	3	2	1	2
882	0	7	1	3	4	1	3	3	2	3	2	3	2	3	3	3	3	3	3	3	3	3	4	2	3	3	2	4	3	4	5
884	0	7	0	3	4	4	5	4	3	4	3	3	3	4	4	4	4	4	1	1	1	1	1	2	2	1	1	2	2	3	2
885	0	7	1	4	5	3	4	4	4	3	4	4	4	3	4	4	4	4	1	2	2	1	2	2	1	1	1	2	2	1	2
886	0	5	1	3	3	2	2	3	4	3	3	4	3	4	4	4	4	4	1	3	2	2	1	2	2	1	1	2	1	1	1
887	0	5	1	3	3	3	3	3	3	3	3	3	1	2	3	3	3	2	1	1	2	2	1	1	3	2	2	2	2	4	3
889	0	7	0	2	3	1	2	2	3	3	2	3	3	3	3	3	3	3	3	4	3	3	5	4	4	4	4	4	3	3	5
890	0	7	0	5	5	5	4	5	4	4	4	3	4	4	3	3	4	3	1	1	2	2	2	2	3	2	3	3	3	2	2
892	0	7	0	5	4	5	4	4	4	4	3	3	4	4	4	4	4	4	5	2	5	2	4	2	3	3	1	2	1	2	3
894	0	5	1	5	5	5	5	5	3	2	1	2	1	1	3	3	1	2	3	3	2	4	4	1	3	2	1	3	2	1	3
897	0	8	1	4	4	5	4	5	3	4	4	3	4	4	4	3	4	3	1	1	4	2	1	2	2	1	4	2	3	3	1
898	0	8	0	3	1	2	3	2	2	2	2	2	2	3	3	3	3	1	3	2	4	5	4	4	4	4	5	5	5	5	3
899	0	5	1	2	1	3	3	1	2	3	3	1	3	1	3	3	1	2	1	2	2	2	1	3	3	1	1	1	1	2	3
900	0	6	1	2	3	3	2	3	3	2	1	3	3	3	3	3	3	3	2	2	2	3	3	1	1	2	1	1	2	2	2
901	0	5	1	5	4	4	4	4	4	4	4	4	4	4	4	4	4	4	1	3	2	1	2	2	1	2	2	2	2	2	2
902	0	6	0	4	4	4	3	5	3	4	3	4	2	3	4	3	3	3	2	3	2	2	3	3	5	3	3	5	4	2	3
903	0	5	0	4	4	4	5	5	4	3	3	3	4	3	3	3	3	3	1	1	2	2	1	2	2	2	2	2	2	3	3
906	0	6	1	4	3	4	3	3	4	3	4	4	3	3	4	3	3	3	1	1	2	1	1	2	2	1	2	1	2	2	2
908	0	6	0	1	3	3	3	4	2	2	2	2	3	3	3	3	2	2	3	4	3	3	3	3	5	2	3	4	4	2	4
910	0	8	1	2	2	3	3	4	2	2	1	3	3	1	3	2	3	2	4	4	1	2	2	2	2	1	2	2	2	1	1
911	0	5	0	3	5	4	3	4	3	3	4	3	3	3	4	4	3	4	1	2	1	2	2	4	3	3	3	2	3	2	3
913	0	6	1	2	3	3	3	3	2	3	4	2	2	3	3	2	3	2	1	1	2	3	2	1	3	1	2	1	2	1	2
916	0	8	1	3	3	4	3	3	3	3	4	3	4	3	3	4	3	3	1	2	4	2	3	2	3	2	1	1	2	2	3
917	0	5	1	5	5	5	4	5	3	3	4	3	3	3	1	3	3	3	3	2	2	2	3	1	3	2	1	1	1	1	2
918	0	6	0	4	5	4	4	4	3	3	3	3	3	3	2	2	3	2	1	2	2	2	1	1	1	1	2	2	2	1	1
919	0	7	0	3	4	3	3	3	4	3	2	3	3	3	3	3	3	3	1	2	2	2	2	2	2	2	2	1	2	2	4
920	0	6	1	3	3	3	4	2	3	3	2	3	3	4	4	2	3	1	1	3	3	2	1	3	5	1	3	3	2	2	3
921	0	6	0	5	5	4	4	5	1	2	1	2	2	2	1	2	3	2	5	3	5	5	5	5	2	3	3	5	3	4	5
923	0	5	1	2	3	1	2	1	3	2	3	3	3	3	3	3	3	3	4	2	4	2	4	4	3	4	4	4	4	2	4
924	0	6	0	2	3	3	4	1	3	2	3	3	2	2	3	3	3	3	2	2	3	2	1	1	1	1	1	1	1	2	2
928	0	6	1	1	3	1	3	2	2	3	3	3	2	1	1	2	3	3	2	4	5	2	2	2	3	3	2	4	2	3	1
929	0	8	1	3	4	3	3	3	3	1	3	3	3	3	3	2	3	1	2	3	5	2	2	2	3	3	3	4	4	5	3
930	0	7	0	5	4	5	5	5	3	3	3	3	4	3	4	3	3	3	3	3	3	4	3	2	2	1	3	4	3	3	3
932	0	7	0	2	2	3	3	3	4	3	4	4	4	4	4	4	3	3	1	1	2	2	1	2	3	3	3	2	2	4	3
934	0	9	1	4	3	4	1	3	3	3	1	2	1	1	1	2	3	2	1	1	2	1	1	2	3	2	3	2	5	2	4
938	0	7	1	4	5	4	5	5	4	4	4	3	4	4	4	4	3	4	3	2	3	4	2	2	1	1	2	1	1	2	1
939	0	5	1	5	5	5	5	5	3	3	4	3	3	4	4	4	3	4	3	2	3	2	2	2	1	1	1	1	1	2	3
942	0	6	0	2	3	4	3	2	3	2	1	2	2	1	1	3	2	4	3	3	4	4	3	3	5	3	3	2	3	2	3
945	0	8	0	5	4	5	5	5	4	4	3	4	4	4	4	4	4	4	3	2	2	4	3	2	2	2	2	1	1	2	1
946	0	8	0	3	3	3	3	3	2	2	1	1	2	3	3	3	3	3	5	4	3	5	3	5	4	4	4	4	2	3	4
947	0	9	0	5	5	5	5	4	3	3	3	3	3	3	3	3	4	3	3	3	4	4	3	1	2	1	1	1	1	2	1
948	0	6	1	4	4	4	4	4	2	3	3	3	2	3	3	2	4	1	1	1	2	1	2	1	2	2	3	2	3	2	2
951	0	8	1	2	3	2	3	2	3	4	3	2	3	3	3	3	3	3	2	3	3	2	3	4	2	3	2	4	2	3	2
952	0	7	0	5	5	5	5	5	4	4	4	4	3	4	4	4	3	4	1	1	1	2	1	1	1	1	1	1	1	1	2
953	0	8	0	1	3	3	3	2	3	3	3	3	3	4	3	3	4	4	3	3	5	4	3	5	2	2	2	3	2	3	3
954	0	6	1	2	2	2	3	1	2	2	2	3	1	1	3	3	3	2	1	3	3	5	5	5	5	3	2	4	3	3	5
956	0	5	0	3	4	3	2	3	3	3	3	3	2	3	2	3	3	3	2	1	2	1	2	2	1	1	1	4	3	2	3
957	0	6	0	5	3	4	5	4	3	3	3	2	1	1	3	3	2	1	2	3	3	4	4	2	2	3	1	3	2	3	2
958	0	7	0	4	3	4	4	3	4	4	4	3	3	3	4	4	4	4	1	2	4	2	2	2	2	2	2	2	2	2	3
959	0	6	0	1	1	3	2	3	4	3	3	4	3	3	4	3	4	3	1	2	2	1	1	2	2	2	1	2	1	2	3
961	0	5	0	4	5	5	4	3	1	2	1	3	1	1	1	3	1	2	2	2	3	2	2	2	2	1	2	2	1	1	1
962	0	9	1	2	3	3	2	3	2	3	3	2	2	2	3	4	1	3	4	5	5	5	5	3	4	4	3	5	4	2	5
963	0	5	1	2	1	1	1	2	1	2	3	3	3	2	3	3	3	4	1	2	2	2	2	5	5	4	3	4	5	3	5
964	0	6	0	4	4	4	3	5	3	3	3	3	3	3	4	3	3	3	1	1	1	1	1	1	1	1	1	2	1	1	1
966	0	7	0	5	5	4	4	5	4	4	3	4	4	4	4	4	4	4	1	1	1	1	2	1	2	2	1	1	2	2	2
971	0	6	0	2	3	2	3	2	3	2	3	2	3	3	3	3	1	2	1	1	3	1	1	4	4	2	3	3	2	2	4
973	0	6	1	3	3	4	3	5	4	4	4	3	4	3	3	4	4	4	3	4	5	5	3	2	2	2	3	4	2	3	3
978	0	7	0	1	2	1	2	2	3	3	3	3	3	3	3	3	3	3	3	4	5	5	5	3	3	4	2	4	3	2	3
979	0	7	1	2	3	4	3	3	3	3	3	3	3	3	3	4	3	4	2	3	5	2	3	1	1	1	1	2	2	1	2
980	0	6	0	4	4	5	3	2	2	1	3	2	1	2	3	2	1	1	1	1	2	1	2	2	2	1	2	1	1	1	2
981	0	8	1	3	3	4	3	3	4	4	4	3	4	3	4	4	3	4	2	1	3	2	2	1	2	1	2	3	1	1	1
982	0	7	0	4	4	5	3	4	2	3	2	2	2	3	3	2	3	3	3	1	3	1	2	3	3	3	2	5	3	5	4
985	0	9	1	4	5	4	4	4	3	3	4	3	3	3	3	3	3	3	2	2	2	2	4	2	1	2	1	2	2	2	1
986	0	5	1	2	1	2	2	2	4	4	4	4	4	3	3	4	4	4	3	3	5	3	4	3	4	3	3	2	3	2	3
987	0	5	1	4	3	4	4	3	4	3	4	4	4	4	3	4	3	4	1	2	2	1	2	4	2	3	3	2	3	4	3
988	0	6	0	3	3	2	3	3	4	4	3	3	3	3	4	3	4	3	1	2	2	2	1	1	1	1	2	1	1	2	1
990	0	7	1	5	5	4	4	5	3	3	3	3	2	2	3	4	2	4	1	3	4	2	2	5	3	2	3	3	3	5	3
992	0	9	0	3	3	3	4	4	3	3	3	3	3	4	4	4	4	4	3	4	3	2	3	2	2	2	2	2	2	2	3
993	0	6	0	3	3	4	3	3	3	2	2	3	1	2	3	2	1	2	1	2	2	1	1	3	3	2	1	3	2	2	3
994	0	5	0	3	3	3	3	3	2	2	1	3	2	1	3	3	1	3	1	1	2	2	2	1	2	2	1	3	2	2	2
996	0	7	0	5	5	5	4	4	3	3	3	3	2	3	4	3	3	3	2	2	2	2	2	2	1	2	1	2	1	2	2
998	0	9	1	4	4	3	3	4	1	3	2	2	2	2	1	2	3	2	2	4	3	5	4	2	1	1	2	2	3	2	3
1000	0	8	1	3	4	4	3	3	3	1	3	3	2	3	3	3	3	3	1	2	2	2	3	2	1	2	2	1	2	2	2
1001	0	6	1	5	5	5	5	3	4	3	4	3	4	3	3	3	3	3	1	1	1	1	1	1	3	2	1	1	2	3	2
1002	0	9	0	3	4	4	4	5	4	3	3	3	4	4	3	3	3	4	1	1	2	2	2	2	2	2	2	2	2	2	1
1003	0	9	1	3	3	4	2	3	3	3	4	3	3	4	4	4	3	4	2	4	5	3	3	3	5	5	4	5	3	3	3
1004	0	5	0	4	4	3	3	4	4	4	4	4	4	4	4	4	4	4	1	2	2	1	2	1	2	3	3	2	2	2	3
1008	0	5	0	4	4	4	4	3	4	4	4	4	4	4	4	4	4	4	1	1	1	1	1	1	2	1	2	1	1	1	2
1009	0	5	1	4	3	4	5	3	3	3	3	4	4	3	4	3	4	4	1	1	3	2	1	3	2	1	3	1	1	1	1
1010	0	7	1	2	1	1	2	2	3	3	2	1	3	3	3	3	3	3	1	2	1	1	2	2	4	3	1	5	2	3	2
1011	0	8	0	5	5	4	4	4	3	3	4	4	4	3	3	4	3	4	1	2	3	5	3	2	3	1	1	2	2	1	3
1012	0	7	0	4	4	4	4	3	3	1	1	2	1	1	2	3	2	2	1	1	5	2	1	2	2	1	3	3	2	2	3
1013	0	8	0	3	4	3	4	3	2	2	2	2	3	1	1	2	3	2	4	3	3	4	3	3	4	3	4	4	5	3	4
1014	0	6	0	4	5	5	4	5	2	4	3	3	2	3	3	3	4	3	4	3	4	3	2	3	3	4	2	3	2	2	4
1016	0	9	1	3	3	4	3	4	2	3	3	1	3	2	3	2	1	1	5	3	4	5	4	3	3	2	2	4	2	3	2
1018	0	6	0	3	3	3	3	1	3	3	4	3	3	3	4	3	4	3	3	3	5	4	4	2	2	3	3	2	2	3	3
1022	0	7	1	4	4	5	3	3	4	3	3	3	2	3	3	3	3	2	3	5	2	3	4	1	1	2	1	2	1	2	3
1023	0	9	0	4	5	4	5	5	2	3	3	3	3	3	3	3	3	2	1	1	2	1	1	2	2	2	3	2	3	2	2
1024	0	7	1	4	3	1	1	2	2	2	2	2	2	2	3	3	3	3	3	4	4	2	3	3	2	3	3	3	4	3	3
1030	0	7	0	4	4	4	4	3	3	3	2	1	3	2	2	2	3	2	5	4	5	4	5	5	3	2	2	3	5	2	3
1033	0	8	1	4	5	5	5	5	4	4	4	4	4	4	4	4	4	4	1	2	2	1	2	3	2	2	2	2	2	1	2
1034	0	6	0	5	4	5	4	3	3	4	4	3	4	4	4	4	4	4	3	2	5	2	4	1	1	1	1	1	1	1	1
1035	0	5	1	5	4	5	5	3	3	3	3	4	3	3	3	4	3	3	5	4	3	5	2	2	2	1	4	2	2	2	3
1037	0	9	1	2	3	1	2	3	2	2	2	3	4	2	3	3	3	3	3	2	2	4	3	4	3	3	4	5	4	3	3
1038	0	8	1	4	3	3	3	3	3	4	3	3	4	3	4	4	4	4	4	5	5	4	5	2	4	5	3	5	5	3	3
1039	0	7	1	2	2	3	1	3	4	2	3	3	2	3	3	3	3	4	4	3	4	3	3	3	5	3	4	4	5	5	5
1040	0	6	0	3	3	4	3	3	4	3	1	3	3	3	3	3	3	3	1	2	2	2	2	1	3	2	2	3	3	2	3
1041	0	5	1	5	4	4	4	5	4	4	4	3	3	4	4	4	4	4	3	4	4	5	3	3	2	2	1	2	2	1	3
1042	0	7	1	3	4	4	3	3	3	3	3	2	1	3	3	3	3	3	2	2	2	2	3	2	3	2	1	4	1	2	3
1044	0	6	0	4	3	3	1	3	2	1	2	2	2	2	3	3	1	3	1	2	2	2	2	3	4	3	3	2	4	3	5
1048	0	6	0	3	3	3	4	2	2	2	2	1	1	1	1	2	3	2	3	3	5	3	4	1	2	1	1	1	1	1	1
1050	0	6	0	3	3	3	1	3	3	2	2	3	3	3	3	3	3	3	2	3	3	3	2	5	3	3	5	4	4	3	3
1052	0	5	0	4	3	3	3	3	3	2	2	3	3	3	3	3	3	3	2	3	3	4	3	5	3	4	4	5	5	4	3
1053	0	6	1	4	4	4	4	5	4	4	4	4	4	4	4	4	4	4	1	1	1	2	1	1	1	1	1	1	2	1	1
1054	0	8	0	1	3	2	3	2	2	2	2	3	2	1	2	2	3	3	3	3	4	4	3	3	3	3	4	5	4	4	3
1056	0	8	0	3	4	3	3	3	2	2	3	3	1	3	3	3	4	3	1	2	3	3	3	4	2	4	3	4	2	1	3
1058	0	9	0	4	4	3	3	3	3	2	3	3	3	3	3	2	3	3	1	3	4	3	3	2	3	2	1	2	3	1	1
1059	0	9	0	3	3	4	2	3	3	3	3	3	3	3	3	3	3	3	2	2	3	3	2	4	3	4	4	4	4	4	4
1060	0	9	0	4	3	4	4	5	3	3	2	3	3	2	3	3	3	1	1	2	1	2	2	3	2	2	1	2	3	2	3
1061	0	5	1	4	4	3	5	4	4	3	3	3	3	3	3	3	3	3	1	3	3	3	3	2	2	2	3	3	3	2	5
1063	0	7	1	5	3	5	3	4	4	4	3	4	4	4	4	4	4	4	1	1	1	1	1	3	3	4	3	3	3	3	3
1064	0	8	1	4	4	5	3	4	3	3	3	4	4	4	4	3	4	3	1	2	2	3	2	2	3	4	4	4	3	3	3
1070	0	9	1	3	2	1	3	2	2	3	3	2	2	2	3	2	3	1	3	5	5	3	3	4	4	3	5	4	4	3	3
1071	0	5	0	3	3	4	3	3	4	3	3	3	3	3	3	3	3	3	4	3	3	3	3	3	3	4	4	3	2	2	5
1073	0	8	0	4	5	3	4	4	3	2	3	2	3	2	2	3	1	3	1	3	2	2	2	3	1	2	3	2	2	2	3
1074	0	7	1	3	3	3	4	3	4	3	1	3	3	3	3	3	3	3	3	3	4	3	4	4	3	4	3	2	4	2	5
1075	0	9	1	4	4	4	4	4	2	1	1	1	2	2	2	3	1	1	2	3	4	4	4	4	5	2	5	5	4	3	3
1076	0	8	0	5	5	5	4	3	3	3	3	3	2	3	3	3	3	3	1	2	2	2	2	2	2	2	1	2	2	1	4
1079	0	9	1	4	4	5	5	5	3	1	1	2	1	2	3	2	3	2	3	2	5	1	2	5	3	4	2	4	3	3	3
1082	0	9	0	4	3	3	3	4	3	3	3	4	4	3	3	3	4	2	2	3	5	4	3	5	3	4	3	4	3	2	2
1083	0	9	0	4	5	4	4	4	3	2	3	2	1	3	1	3	3	3	1	1	2	2	2	2	2	3	2	1	1	2	2
1084	0	6	1	2	3	3	2	1	2	3	2	2	2	1	3	2	3	1	4	4	5	5	4	2	3	3	4	3	4	2	3
1086	0	9	1	2	1	4	3	3	3	4	3	3	4	3	4	4	4	4	3	5	3	5	2	3	3	2	4	2	4	3	3
1087	0	9	1	3	3	2	3	3	1	2	2	3	2	1	2	1	3	3	3	4	5	5	5	3	3	4	4	5	4	5	4
1088	0	9	0	2	2	3	2	3	3	3	3	3	1	2	3	2	3	2	3	3	3	4	3	4	3	2	2	2	1	3	3
1090	0	6	0	5	5	5	4	5	4	4	3	4	4	4	3	4	4	4	1	2	2	1	1	1	1	2	1	1	1	2	1
1091	0	8	0	5	5	5	4	5	2	2	2	2	3	2	1	2	3	2	2	2	3	4	3	1	1	3	2	2	4	2	2
1094	0	6	1	3	4	4	5	5	3	3	3	3	3	3	4	3	4	3	5	4	4	5	2	5	3	2	4	3	2	4	3
1095	0	9	0	3	3	2	2	3	3	3	3	3	4	3	3	3	3	2	3	4	5	5	5	5	3	4	2	2	4	3	4
1096	0	5	1	4	4	4	4	5	3	4	4	4	4	4	4	4	4	4	4	3	4	4	3	5	4	2	4	5	3	2	3
1098	0	5	0	3	3	2	3	4	2	1	3	3	3	2	1	3	3	2	5	3	2	2	3	2	3	3	5	5	4	2	4
1104	0	9	1	3	3	3	3	4	3	3	1	3	3	3	3	2	3	3	3	2	4	5	4	5	5	4	4	3	4	3	5
1108	0	5	0	4	4	3	4	4	2	3	1	2	2	1	3	3	1	2	3	4	4	4	5	2	3	3	3	4	4	3	3
1111	0	6	1	3	3	4	3	3	3	3	4	3	3	3	4	4	4	4	1	1	1	1	1	1	2	1	1	2	2	2	2
1112	0	8	0	5	5	5	5	5	3	3	1	3	3	3	4	3	3	4	3	3	4	4	4	1	2	2	2	1	2	1	2
1114	0	5	1	5	4	4	4	5	3	3	3	4	4	3	3	4	3	4	2	1	2	1	1	2	1	1	1	1	1	2	1
1116	0	9	0	5	4	5	4	5	1	3	4	3	1	3	1	2	2	1	1	2	5	3	3	3	2	2	1	2	1	2	2
1120	0	7	1	4	4	4	3	3	3	3	3	3	3	2	3	3	1	3	3	3	3	2	3	2	3	4	4	2	3	5	5
1121	0	6	0	3	3	3	3	4	3	3	3	2	3	3	3	3	3	3	1	2	1	2	1	3	2	3	3	4	4	3	3
1122	0	6	1	5	5	4	5	4	4	4	4	4	4	4	4	4	4	4	1	1	2	1	1	1	2	1	1	3	1	1	2
1123	0	5	1	3	4	1	5	2	3	2	3	3	4	3	4	3	3	3	1	2	2	2	2	1	1	2	2	2	2	2	1
1124	0	8	1	1	3	2	2	2	4	3	4	3	4	4	4	3	4	3	3	3	2	3	3	3	3	3	5	4	3	2	4
1125	0	6	0	1	3	1	1	1	3	2	2	2	1	1	3	2	3	3	1	1	2	1	1	3	2	2	3	4	2	2	4
1126	0	5	0	3	2	3	3	2	1	2	1	2	1	2	3	2	2	3	2	2	3	4	3	1	1	1	3	1	1	2	2
1127	0	6	1	2	1	3	2	2	4	3	4	4	4	4	4	4	4	4	3	3	3	4	3	3	3	2	3	3	3	3	3
1128	0	8	0	5	4	5	5	4	4	3	4	4	4	4	4	4	4	4	1	1	2	2	2	2	1	1	1	1	1	1	1
1129	0	9	1	3	4	4	1	4	3	3	2	3	2	3	3	2	3	2	1	2	2	4	1	3	4	2	4	2	3	2	3
1131	0	8	0	3	3	3	2	3	3	4	3	3	1	3	3	3	3	3	2	2	5	3	4	5	3	4	4	2	2	5	3
1135	0	5	0	5	5	4	5	4	3	3	2	3	2	2	3	2	3	1	3	2	2	4	3	4	3	4	3	4	4	3	4
1140	0	6	0	4	4	3	3	3	2	3	2	3	3	3	3	3	1	3	3	3	3	3	3	2	2	3	1	1	2	3	2
1142	0	6	1	1	3	2	3	2	3	3	4	3	3	4	4	3	4	3	3	4	5	3	5	3	5	4	2	3	3	3	4
1143	0	9	1	5	5	4	5	5	3	3	3	3	2	2	3	2	3	2	1	2	3	2	3	1	2	2	1	1	2	1	2
1144	0	7	1	4	3	3	4	4	4	3	3	3	2	3	3	3	3	3	1	1	2	2	2	2	3	1	1	4	2	2	2
1145	0	6	1	4	5	4	3	5	4	3	3	3	3	3	4	3	4	3	5	3	5	4	3	2	3	2	4	4	2	3	4
1146	0	5	1	5	5	5	5	5	4	3	3	3	3	4	3	3	3	3	1	2	2	1	2	1	3	1	1	2	1	1	2
1147	0	9	0	3	4	3	3	2	3	3	3	4	3	3	3	3	4	4	1	1	3	3	2	1	1	2	1	1	1	1	2
1148	0	7	1	4	4	3	3	3	3	2	3	2	2	3	3	3	3	3	2	4	4	4	4	5	3	4	4	2	4	5	5
1152	0	6	0	3	3	4	4	3	3	3	3	3	1	3	4	3	3	1	3	4	4	4	4	3	2	3	2	3	2	3	3
1153	0	5	1	5	4	5	5	4	4	4	4	3	4	4	4	4	4	4	1	1	2	2	3	2	3	2	2	2	3	2	2
1154	0	5	0	4	4	4	3	5	3	3	1	3	3	3	4	3	3	3	1	3	2	2	1	2	2	1	1	1	3	3	3
1157	0	5	0	5	5	5	5	5	3	3	2	2	3	3	3	3	3	3	1	1	3	2	2	2	1	2	2	2	1	2	1
1159	0	6	1	2	4	3	1	3	4	3	3	3	3	4	3	3	4	3	3	4	2	3	2	1	1	1	1	1	1	1	1
1161	0	6	1	3	3	3	4	3	3	3	3	3	2	3	3	3	3	3	3	4	3	5	4	3	4	3	4	3	2	3	5
1165	0	7	0	4	3	3	3	3	2	3	2	2	1	2	3	2	1	2	1	2	1	1	2	2	3	2	2	1	3	2	3
1166	0	5	1	3	4	3	3	3	4	4	4	4	4	3	4	3	4	4	4	3	5	3	2	3	3	3	4	5	1	4	5
1167	0	6	1	3	4	3	4	4	3	3	3	3	3	3	4	3	4	3	2	2	3	1	2	2	1	1	1	2	1	1	2
1168	0	6	0	2	1	3	2	2	2	1	3	3	1	2	2	3	3	2	3	4	5	2	3	3	2	2	2	2	1	3	2
1170	0	6	0	5	5	4	3	5	2	2	3	3	3	2	3	3	1	1	3	2	3	3	3	5	4	3	4	2	5	5	4
3	1	6	1	4	4	4	5	3	3	3	3	3	3	3	4	4	4	4	1	2	4	2	2	2	2	2	2	1	1	3	2
4	1	8	1	4	3	4	5	4	3	3	3	3	2	3	3	3	1	3	1	2	3	1	2	1	1	2	2	1	1	1	2
5	1	5	1	2	2	3	4	2	2	2	2	3	2	3	2	3	3	3	1	3	2	3	1	4	4	3	4	5	3	5	4
9	1	6	1	3	2	4	3	2	4	3	3	3	4	4	4	4	4	4	1	2	2	2	1	2	2	1	2	3	1	2	2
12	1	7	1	4	4	4	5	5	3	3	3	4	3	3	4	4	3	4	2	2	2	2	2	2	1	2	1	1	2	1	1
13	1	9	1	4	3	3	3	3	3	4	3	3	3	3	3	3	3	3	1	2	3	2	1	1	1	1	2	1	2	2	1
15	1	6	0	5	4	5	4	5	3	3	3	3	3	3	4	3	4	1	1	2	2	2	1	2	1	1	3	2	2	3	1
19	1	9	1	4	4	4	5	3	4	4	4	3	4	4	4	4	4	4	1	1	1	1	1	1	1	1	2	1	1	1	1
28	1	5	1	4	4	3	4	3	4	4	4	4	4	4	4	4	4	4	1	1	2	1	1	1	1	1	1	2	1	1	2
29	1	9	1	3	3	3	4	4	4	2	3	2	3	3	3	3	3	3	3	5	4	3	3	1	3	2	4	3	2	3	3
31	1	8	1	2	3	3	3	3	2	3	3	3	3	3	3	3	1	2	2	3	2	2	2	2	2	2	2	2	3	3	2
33	1	7	0	2	2	3	1	2	4	4	4	4	4	4	4	4	4	4	2	2	1	3	3	2	1	2	1	1	3	2	3
38	1	8	0	4	4	4	5	5	4	4	4	4	4	4	4	4	4	4	1	1	1	1	1	1	1	1	1	1	1	2	1
40	1	8	0	2	4	3	3	5	2	2	3	2	1	2	1	2	3	3	5	5	5	4	4	3	4	2	3	4	4	3	4
50	1	7	1	4	5	4	4	5	4	3	4	3	4	4	4	3	3	3	1	1	2	1	1	2	1	1	1	2	1	1	2
52	1	7	1	5	5	5	4	4	2	3	3	3	3	3	1	3	3	4	3	2	2	2	3	2	1	1	1	1	1	1	1
53	1	7	0	1	2	2	2	2	3	3	3	3	3	3	2	3	3	3	3	2	5	3	4	4	3	3	3	5	4	3	3
54	1	8	1	4	5	4	4	4	3	3	3	3	3	3	3	3	4	4	3	4	4	4	2	2	2	2	2	2	2	3	2
62	1	5	1	2	2	3	3	2	4	2	2	3	3	3	3	3	3	3	1	1	1	1	1	2	1	1	3	2	1	2	2
64	1	7	0	4	4	4	5	5	3	2	3	2	2	1	2	3	3	3	3	3	4	3	3	2	2	2	2	2	2	3	2
66	1	9	1	4	5	4	4	4	3	3	4	4	3	3	4	4	3	4	1	2	4	2	1	1	1	1	2	2	1	2	1
67	1	5	0	3	3	3	3	3	3	3	3	3	3	3	3	3	3	3	2	3	4	2	3	4	3	2	5	5	4	3	3
73	1	5	0	5	5	5	5	5	4	3	4	4	4	4	4	4	4	4	1	2	2	1	1	2	1	1	1	1	2	1	1
74	1	7	1	3	4	2	4	4	4	4	3	3	4	4	4	3	4	3	3	2	2	4	2	3	3	3	3	3	2	5	3
75	1	6	1	2	2	1	3	2	2	2	1	2	2	1	2	2	3	2	3	3	4	4	4	5	2	2	3	5	4	3	3
76	1	9	0	5	5	5	4	5	3	3	3	3	1	2	3	2	3	2	1	2	2	1	1	2	1	2	2	2	1	2	1
79	1	5	1	4	4	4	4	1	4	3	3	3	3	3	3	3	3	3	3	3	2	2	2	2	3	4	2	3	3	3	3
80	1	8	0	4	5	5	4	5	3	2	3	2	1	3	3	3	1	3	1	2	2	3	1	2	3	2	2	3	2	3	2
86	1	5	1	4	4	4	3	5	4	4	4	4	4	4	3	4	4	4	1	1	1	1	1	2	3	2	2	1	2	1	1
88	1	5	1	5	5	4	5	4	4	4	4	4	3	4	4	3	4	4	1	2	1	1	1	1	1	1	1	1	1	1	1
89	1	5	1	5	3	5	5	3	2	3	3	2	3	3	3	3	3	3	1	1	2	2	2	2	3	2	2	3	3	2	3
93	1	7	0	3	4	3	3	3	3	3	2	2	2	1	1	3	2	3	1	2	1	2	2	2	1	4	2	2	2	1	3
100	1	7	0	3	4	4	3	4	4	4	4	4	3	4	3	4	4	4	1	1	1	1	1	2	2	2	3	3	1	2	2
105	1	9	1	4	2	3	4	4	3	2	2	1	2	2	3	4	1	4	4	3	5	4	5	4	4	3	3	2	5	3	3
106	1	7	1	4	5	3	4	3	4	4	4	4	4	4	4	4	4	3	2	2	2	3	3	2	1	3	2	2	1	2	3
107	1	7	0	3	3	3	3	3	3	3	4	3	4	3	3	3	4	4	1	1	1	1	1	2	2	1	1	1	1	1	2
109	1	7	0	5	5	5	5	4	4	3	4	4	4	4	4	4	4	4	3	3	5	3	2	2	2	1	1	1	2	3	2
111	1	5	0	4	4	3	1	3	3	3	2	2	2	3	3	3	1	3	1	2	3	2	2	2	1	2	1	2	1	2	3
112	1	5	1	5	3	4	4	5	3	3	4	3	3	3	3	3	3	3	3	2	3	2	2	1	2	2	4	2	1	2	3
117	1	8	1	1	1	3	4	1	3	2	3	3	4	3	3	3	4	3	1	2	2	2	1	3	2	2	2	1	1	2	2
118	1	9	0	4	4	4	4	3	2	3	2	3	1	3	3	2	3	2	1	2	1	2	1	2	3	3	4	2	2	2	3
119	1	8	0	5	5	4	4	4	4	4	4	4	4	4	4	4	4	4	1	1	1	1	1	2	3	4	3	4	4	3	3
120	1	8	0	3	3	3	3	3	3	4	4	4	4	4	4	4	4	4	1	1	1	1	2	1	1	1	1	1	1	1	1
121	1	5	0	4	5	5	5	4	4	4	4	4	4	4	4	4	4	4	1	1	2	1	1	1	1	1	2	1	1	1	1
126	1	7	0	3	3	4	4	3	2	2	3	2	3	3	3	2	3	2	3	3	5	4	4	5	3	3	4	4	3	3	3
127	1	8	1	5	4	5	4	3	3	3	3	2	1	3	2	3	2	3	4	3	4	4	5	2	3	3	3	2	5	2	3
130	1	6	0	3	3	3	3	2	4	4	4	4	4	4	4	4	4	4	1	2	1	1	1	1	1	1	1	2	2	1	3
137	1	8	0	5	5	5	5	4	4	3	3	4	4	4	4	4	4	4	1	1	2	1	1	1	1	1	1	1	1	1	1
140	1	8	1	5	5	4	5	5	3	3	4	4	3	3	4	4	4	4	1	2	2	3	1	1	1	2	1	2	1	1	1
145	1	7	0	3	3	3	3	4	3	4	4	3	4	3	3	3	4	3	1	1	2	1	1	2	1	2	3	2	2	2	3
150	1	5	0	4	4	4	3	3	3	3	3	4	3	3	3	4	3	4	1	2	1	2	2	3	3	2	1	2	3	3	3
153	1	7	0	3	3	3	4	3	3	3	4	4	4	4	4	3	4	4	3	2	2	2	2	2	4	1	3	3	5	3	3
157	1	5	0	4	4	3	4	5	4	4	4	4	4	4	4	4	4	4	2	2	3	2	2	2	1	1	1	1	1	1	2
158	1	6	0	5	5	4	5	5	4	4	4	4	4	4	4	4	4	3	1	4	4	1	3	1	1	2	1	1	1	2	1
162	1	8	0	2	3	2	1	1	3	3	2	3	2	2	3	1	3	3	1	1	1	1	1	3	1	4	4	3	5	3	3
166	1	5	1	5	5	5	4	4	3	3	3	3	2	3	3	3	3	3	1	2	2	1	2	2	1	3	2	2	3	3	3
167	1	9	0	4	3	4	4	3	3	3	3	3	3	3	4	3	3	4	4	3	3	2	2	2	2	2	1	1	1	1	1
169	1	9	0	3	2	5	4	4	3	3	3	4	3	3	3	3	3	3	4	3	4	3	5	3	1	3	3	2	2	1	2
174	1	6	0	5	5	3	4	4	4	3	4	3	4	4	4	4	4	4	3	2	3	3	3	3	2	4	4	2	3	2	3
177	1	7	1	3	3	3	2	3	4	4	4	4	4	4	4	4	4	4	1	1	2	1	2	2	2	3	1	2	3	2	3
180	1	7	1	3	2	1	1	3	4	2	3	3	4	3	3	3	3	3	3	4	3	5	3	2	3	3	2	2	2	2	3
182	1	8	0	3	4	3	4	3	4	3	4	3	3	3	3	4	4	4	1	2	2	3	1	2	1	2	3	4	1	2	2
187	1	6	1	2	2	4	3	4	3	4	4	4	4	4	4	3	4	3	3	2	3	4	3	2	3	2	2	2	2	2	1
188	1	5	0	4	4	3	4	4	4	2	3	3	4	3	4	3	4	4	3	4	3	3	4	4	5	4	3	5	3	3	5
193	1	6	0	3	3	3	3	1	4	4	4	3	4	4	4	4	4	4	1	2	2	2	1	1	2	2	2	1	1	2	1
194	1	5	1	3	1	3	1	3	3	3	3	3	3	3	3	3	3	3	3	2	4	4	3	2	3	3	2	3	4	3	3
195	1	5	1	3	3	2	3	2	3	3	2	3	3	2	1	3	2	3	3	3	3	3	5	5	5	4	3	5	4	3	4
197	1	7	0	1	3	2	2	2	4	3	4	4	4	4	4	4	4	4	1	2	3	2	1	1	2	2	2	1	3	2	1
199	1	7	1	2	3	3	2	3	2	2	1	3	1	1	1	2	1	2	3	4	5	3	4	1	2	2	2	2	3	3	2
202	1	9	1	4	4	5	5	4	4	4	3	4	4	4	4	3	4	3	1	2	1	2	1	4	4	3	4	2	2	3	3
206	1	7	0	2	3	3	2	2	3	3	3	4	4	3	3	3	3	3	1	3	2	3	3	2	2	2	2	2	3	3	3
208	1	6	1	5	5	5	5	5	3	4	4	4	3	4	4	4	3	4	2	2	2	2	2	1	2	1	2	2	1	2	1
209	1	9	1	2	1	2	3	2	3	3	3	2	2	3	3	2	3	2	4	5	4	5	4	3	4	4	4	3	5	3	3
210	1	9	1	3	3	4	4	3	4	3	3	3	3	3	3	3	3	4	3	3	5	3	2	5	3	3	4	3	2	3	4
211	1	6	0	3	4	4	3	5	4	3	3	4	4	4	4	4	4	4	1	1	3	1	2	2	1	1	1	1	1	1	1
213	1	8	1	2	3	3	4	3	2	3	1	3	3	3	2	2	3	3	3	2	4	5	3	3	4	4	3	3	3	2	3
216	1	6	1	4	5	4	4	4	4	4	4	4	4	4	4	4	4	4	1	2	1	1	1	1	2	1	1	1	1	2	1
218	1	8	0	4	3	4	4	3	1	3	2	1	3	3	3	3	3	3	1	4	3	2	2	1	1	1	2	3	2	5	2
219	1	5	0	3	4	3	4	4	4	4	4	4	4	4	4	4	4	4	1	1	2	1	2	1	2	1	2	2	1	1	1
221	1	6	0	3	3	4	3	4	2	2	2	3	2	2	1	3	1	3	3	4	4	4	4	1	2	1	1	1	1	2	2
224	1	5	0	4	5	4	3	4	3	4	4	4	4	4	4	4	3	3	1	2	2	1	1	1	1	1	1	1	1	2	1
230	1	6	1	4	5	5	5	4	3	4	4	3	3	4	4	4	4	4	3	4	2	4	3	1	1	1	2	2	2	3	1
235	1	6	1	4	5	4	4	5	3	3	3	4	3	3	3	3	3	3	4	5	3	3	3	3	4	3	4	3	5	3	3
238	1	9	0	5	5	4	5	5	3	3	3	3	3	4	4	4	4	4	4	3	4	4	4	2	1	1	2	1	2	2	2
243	1	7	1	1	2	3	1	1	3	3	2	2	1	3	3	2	4	3	2	2	3	2	1	2	4	3	4	4	3	2	3
244	1	9	1	3	3	3	1	3	2	4	3	4	3	3	3	3	3	3	4	5	5	5	4	2	3	1	2	3	5	3	4
250	1	6	0	3	3	5	4	5	3	3	3	3	1	2	3	3	1	2	5	4	3	4	3	3	2	2	2	2	2	3	2
253	1	6	1	3	5	5	3	4	3	4	4	3	3	3	4	4	3	4	2	2	2	2	2	3	1	3	2	1	2	3	3
260	1	6	0	3	1	1	3	1	4	4	3	4	3	4	4	4	4	4	2	2	3	3	3	1	1	2	1	1	1	1	1
262	1	8	0	3	4	3	3	4	4	3	3	4	3	4	4	4	4	4	1	2	2	2	2	1	1	1	1	1	1	1	2
264	1	5	0	3	4	4	3	5	2	3	4	3	4	4	4	4	4	4	1	1	2	1	1	2	2	3	4	4	4	3	3
270	1	9	1	2	1	3	2	2	3	3	3	3	3	3	3	3	4	3	2	2	2	2	3	3	3	3	4	5	4	3	3
271	1	7	0	3	3	3	4	4	3	3	3	2	3	3	1	1	3	3	2	2	2	1	2	2	2	2	1	2	3	2	2
272	1	6	0	5	4	4	3	4	2	2	2	1	2	1	1	2	3	1	2	3	2	1	1	2	3	2	3	1	2	2	3
275	1	7	1	4	4	3	3	4	3	3	3	4	3	3	3	3	4	3	1	1	3	2	3	3	2	1	1	1	2	2	2
277	1	5	1	4	3	5	3	4	4	3	3	4	4	4	4	4	4	4	1	2	2	1	2	1	1	1	1	1	1	1	2
280	1	6	0	4	5	3	5	4	4	4	4	4	4	4	4	4	3	4	2	2	2	2	3	2	2	3	2	2	3	2	2
290	1	5	0	3	3	3	3	2	4	4	4	4	3	3	3	3	4	4	3	3	4	4	3	4	3	2	3	4	2	2	3
292	1	6	0	2	3	3	3	3	4	4	4	4	4	3	4	4	3	4	1	1	2	1	2	2	1	1	1	1	1	1	1
294	1	9	0	5	5	4	5	5	3	3	4	3	3	3	3	3	4	3	3	3	5	4	3	1	1	1	1	1	2	1	1
295	1	7	0	2	3	3	2	3	2	2	3	3	2	2	3	3	3	3	3	5	5	5	4	2	3	2	1	2	2	1	2
302	1	9	0	2	2	1	3	3	3	1	1	2	1	1	1	3	1	2	1	2	2	3	1	4	3	3	4	3	5	2	3
307	1	8	1	4	4	4	4	4	2	2	1	3	2	2	2	2	2	1	5	4	5	5	5	4	4	4	4	5	4	3	3
310	1	8	1	2	3	3	3	2	4	4	4	4	4	4	4	4	4	4	2	2	2	1	2	2	1	2	2	3	3	3	3
314	1	8	0	2	3	3	3	3	3	3	3	3	2	4	3	3	4	3	3	4	5	5	5	2	1	3	2	4	1	2	1
320	1	7	0	4	5	4	4	3	4	4	4	4	4	4	4	4	4	4	1	1	1	2	1	2	1	2	3	1	3	2	2
325	1	8	0	4	4	5	5	5	4	4	4	4	4	4	4	4	4	4	2	1	2	2	1	2	2	2	1	1	1	3	2
331	1	6	1	3	3	3	2	3	4	4	3	4	4	4	4	4	4	4	3	2	5	3	3	2	2	2	3	2	4	3	3
340	1	5	0	5	5	5	5	5	3	2	2	3	3	2	1	3	3	3	1	2	2	2	2	3	2	1	2	2	2	2	2
342	1	9	0	4	3	2	4	3	3	4	4	4	3	4	3	4	3	4	1	1	1	2	1	1	1	1	1	1	1	1	1
344	1	5	0	4	5	5	4	4	3	3	4	3	4	4	4	4	3	4	1	2	1	2	1	1	1	1	2	1	1	1	1
353	1	6	1	3	3	3	2	3	3	2	3	3	3	3	3	3	3	3	1	2	2	3	1	2	1	1	1	1	1	2	2
355	1	5	1	4	3	3	3	3	3	3	3	3	3	3	3	4	4	4	1	2	2	2	1	1	1	1	1	1	1	1	1
356	1	5	1	3	3	4	3	3	4	4	4	4	4	4	3	4	4	4	2	2	4	4	2	1	1	1	1	2	1	1	2
357	1	5	0	4	2	3	5	3	3	4	3	3	4	3	3	3	4	4	4	3	4	3	2	2	2	2	2	1	2	1	2
358	1	8	0	2	2	3	3	2	3	3	3	2	3	3	3	3	3	4	4	4	5	3	4	4	5	3	4	4	5	4	5
360	1	8	1	4	3	3	5	1	4	4	3	4	4	4	4	4	4	4	1	1	3	1	3	5	3	4	1	2	2	2	3
369	1	9	0	2	3	3	4	3	3	3	3	3	4	3	3	3	4	3	3	4	5	4	5	2	4	4	3	3	4	4	4
371	1	8	1	5	5	3	4	5	3	4	3	4	4	4	4	4	3	4	1	1	2	1	1	1	1	1	3	2	2	1	1
372	1	6	0	4	3	4	4	5	4	4	4	4	4	4	4	4	4	4	1	1	2	2	2	1	1	2	2	1	1	2	1
374	1	8	0	3	3	4	3	3	3	2	3	3	2	3	3	3	3	3	3	2	1	2	2	1	3	1	1	1	2	1	3
376	1	9	1	2	2	2	3	2	3	2	1	2	1	3	3	3	2	2	3	2	4	5	4	4	5	4	4	3	3	2	3
386	1	7	1	3	3	2	2	3	2	3	3	3	3	2	3	3	3	3	3	4	3	2	2	5	4	4	4	5	3	3	4
389	1	8	1	4	4	3	3	3	4	4	4	4	4	4	4	4	4	4	3	4	4	3	3	2	2	3	2	2	2	5	3
391	1	8	0	5	5	5	5	5	3	3	3	2	3	3	3	3	3	3	3	4	4	5	3	2	2	4	4	3	2	2	3
396	1	6	0	5	5	4	5	5	4	3	2	3	4	3	3	3	3	4	3	2	3	4	3	4	3	3	4	5	4	3	3
401	1	5	1	1	2	2	2	3	3	3	3	3	3	3	3	3	3	4	4	5	3	3	4	3	4	4	3	5	5	3	3
403	1	9	1	3	2	3	3	3	4	4	3	3	4	4	4	3	4	3	1	2	3	2	3	2	2	3	1	2	3	2	3
404	1	5	0	5	5	5	5	4	3	2	3	3	4	3	3	3	3	3	1	1	2	2	1	1	1	1	1	2	1	2	1
406	1	5	0	5	5	5	4	5	4	4	3	3	4	4	4	4	4	4	1	1	2	1	1	2	1	1	1	1	1	1	2
407	1	9	1	2	3	1	2	1	3	3	3	3	3	3	3	3	3	3	4	4	4	3	3	3	3	4	2	2	5	3	4
410	1	5	1	4	4	4	3	3	3	4	4	4	4	4	3	4	4	4	1	3	2	3	3	2	1	2	2	1	1	1	1
412	1	6	0	3	1	3	4	3	4	4	3	4	4	4	4	4	4	4	1	4	2	2	2	2	1	1	3	1	1	1	1
415	1	9	0	3	3	3	3	1	3	3	3	3	4	3	3	2	3	2	3	3	4	4	5	5	3	4	4	4	5	5	3
419	1	7	1	4	5	4	5	4	3	3	4	3	4	4	4	3	4	4	1	1	2	1	1	1	2	1	1	1	1	2	1
426	1	7	0	2	3	3	3	4	3	4	4	3	3	4	3	4	4	4	1	1	1	1	1	2	2	1	1	1	1	2	1
430	1	5	0	4	4	3	4	3	4	4	4	4	4	4	4	4	4	4	1	1	1	2	1	1	1	2	1	1	1	3	2
432	1	5	0	5	5	5	4	5	4	4	4	3	4	3	4	4	3	3	1	1	2	2	1	1	1	1	1	1	1	1	1
434	1	9	1	2	3	2	1	3	4	4	4	4	3	4	3	4	4	4	2	4	3	3	4	3	2	3	4	2	5	4	5
436	1	6	1	5	4	4	5	4	4	4	4	4	4	4	4	4	4	4	1	2	2	1	2	1	1	2	1	1	3	2	2
438	1	9	0	1	4	2	3	3	4	3	4	3	3	4	4	3	4	4	3	4	4	5	3	1	2	2	1	3	3	5	2
440	1	8	0	4	4	5	4	4	2	3	3	3	2	3	3	3	3	3	1	2	2	2	1	2	2	2	2	2	1	2	3
442	1	8	1	4	4	4	5	4	2	3	3	2	3	3	1	3	1	3	1	2	3	5	2	1	3	2	2	4	2	2	3
444	1	8	1	2	3	3	3	1	4	4	3	4	4	3	3	4	3	4	1	2	2	1	2	1	2	2	1	2	2	3	1
445	1	8	0	3	3	4	3	4	4	4	3	4	3	3	3	3	4	3	1	2	2	2	1	3	1	1	3	2	1	1	1
450	1	5	1	4	5	3	3	4	3	3	3	3	3	3	4	3	3	3	2	4	3	1	2	1	1	1	2	2	1	1	2
452	1	9	1	3	3	4	4	4	4	4	3	3	3	4	4	3	4	3	3	3	5	5	5	5	3	2	3	4	4	4	3
454	1	8	1	2	3	3	3	3	4	4	4	3	4	4	4	4	4	4	1	2	1	2	2	3	1	1	1	1	2	2	2
455	1	8	1	3	3	3	1	3	2	2	3	3	1	2	3	3	3	3	1	2	2	3	2	2	1	1	2	1	3	3	3
459	1	7	1	3	4	2	3	2	3	3	3	3	3	3	3	3	3	3	3	2	3	2	4	2	2	1	2	4	2	3	3
461	1	6	1	4	3	4	4	3	4	4	4	3	4	4	3	3	4	4	1	1	3	1	1	1	1	1	1	1	1	2	1
468	1	5	0	4	5	3	4	4	4	4	3	4	3	4	3	4	3	4	1	1	2	1	1	1	2	2	2	2	1	2	3
469	1	9	0	1	3	2	1	1	2	2	3	3	1	2	3	2	3	1	3	2	5	4	5	5	3	3	3	5	5	3	4
476	1	7	0	5	5	4	4	5	4	3	3	4	3	3	3	3	3	3	1	1	2	1	2	2	3	1	2	1	2	1	2
479	1	7	0	5	4	4	5	5	4	3	4	3	4	3	4	4	4	4	2	2	2	2	4	1	2	2	2	2	2	1	4
482	1	8	1	4	4	4	5	4	3	3	4	3	1	3	3	4	3	4	1	2	1	2	1	3	3	2	1	1	2	2	2
483	1	7	0	5	5	3	4	5	2	2	4	3	3	3	3	3	3	3	1	2	2	3	3	3	4	2	2	2	3	2	2
485	1	9	1	4	3	5	3	3	3	3	3	3	3	3	3	3	3	3	1	1	2	2	1	2	2	1	1	2	1	1	1
487	1	8	1	4	4	4	4	3	4	4	3	3	4	4	4	4	4	4	1	1	1	1	1	2	2	1	2	1	2	3	1
488	1	7	0	5	5	5	4	5	3	4	3	3	3	3	3	3	4	3	1	2	2	1	1	2	1	1	1	1	1	2	1
489	1	6	1	4	4	3	4	4	3	2	3	3	1	3	3	3	3	3	4	2	4	3	2	2	1	2	2	3	2	2	3
491	1	8	0	1	2	1	3	2	4	4	2	3	3	3	4	3	4	3	4	4	5	4	5	2	3	2	3	4	4	2	3
493	1	8	0	4	4	3	4	5	3	3	3	3	3	3	4	3	3	3	2	2	3	1	1	5	3	2	4	4	1	3	3
503	1	5	1	4	3	4	4	4	4	3	4	4	3	3	3	3	4	3	5	3	3	5	3	4	2	4	4	3	3	2	3
504	1	9	1	3	3	3	3	3	4	4	3	4	4	4	4	4	4	4	5	3	5	4	4	1	2	2	1	1	1	2	1
505	1	7	0	4	3	4	5	4	4	4	4	4	4	4	4	4	4	3	2	2	4	4	2	2	3	2	4	2	2	2	4
507	1	8	0	4	4	4	4	3	2	3	3	2	3	2	3	3	3	4	1	1	1	2	3	3	5	2	2	3	4	2	3
508	1	8	0	4	3	1	2	2	3	3	2	3	3	2	3	3	3	3	1	2	4	1	3	2	1	4	1	1	3	2	1
510	1	6	1	4	3	5	4	3	3	2	3	3	3	3	3	2	4	1	1	2	1	2	1	1	3	1	3	3	2	2	1
511	1	8	0	5	4	4	5	5	4	3	4	3	3	3	3	3	4	4	1	4	2	1	3	3	3	3	1	2	1	2	2
514	1	9	1	1	3	1	2	2	2	2	2	3	3	2	3	3	3	3	4	4	4	2	4	3	3	4	4	2	4	2	3
516	1	5	1	1	3	2	1	3	3	1	3	2	2	1	3	3	3	1	1	1	1	2	2	3	5	4	4	3	2	3	4
518	1	8	0	3	5	4	4	3	4	4	3	4	4	4	4	4	4	4	1	3	2	2	2	2	2	2	2	2	2	1	2
519	1	9	0	5	5	4	4	3	2	2	3	2	1	2	1	2	3	2	1	3	2	2	1	2	3	2	4	2	2	3	3
523	1	5	1	3	4	4	4	3	3	4	3	4	3	3	3	4	3	4	3	3	3	3	3	4	3	1	4	4	3	3	3
527	1	9	0	4	3	5	3	3	4	3	4	3	3	3	3	3	4	4	1	2	3	2	3	3	4	4	2	4	3	3	3
531	1	5	0	4	2	3	3	3	2	3	3	3	3	3	3	3	3	3	1	3	5	3	2	2	1	2	1	2	2	2	3
535	1	5	1	3	2	3	3	2	2	1	3	3	3	3	2	3	4	3	3	3	2	4	3	1	3	1	1	2	2	2	2
541	1	7	0	2	3	2	1	3	2	3	3	3	3	1	3	3	3	2	1	1	1	2	1	2	3	2	3	2	1	1	2
544	1	5	1	2	1	3	3	3	3	3	3	3	4	3	3	3	4	4	3	2	3	5	3	1	2	1	1	1	1	2	3
546	1	6	0	5	5	5	5	5	3	3	3	3	3	2	3	3	3	3	3	2	3	3	2	2	2	1	1	2	2	2	2
548	1	5	1	4	4	3	5	3	4	3	4	3	4	3	3	3	4	3	1	1	1	1	1	2	1	1	2	1	1	1	3
549	1	9	0	3	2	3	3	1	3	3	3	3	4	3	4	4	4	3	2	2	3	3	3	4	4	4	4	3	4	5	5
554	1	8	1	2	2	2	3	3	3	3	3	3	3	3	3	3	3	3	4	2	5	5	4	1	3	2	2	4	2	2	3
556	1	9	1	4	3	4	3	4	3	4	4	4	4	3	4	4	4	4	1	2	2	3	2	1	2	2	3	1	1	3	2
560	1	9	0	5	4	4	4	5	3	4	3	3	3	3	3	3	4	2	1	2	2	2	1	1	1	1	1	1	2	1	2
564	1	6	1	3	3	2	2	2	4	4	4	3	4	4	4	4	4	4	1	2	2	1	1	2	1	1	3	2	2	1	2
566	1	6	0	1	3	3	3	2	3	2	3	2	3	3	3	3	3	3	4	2	5	3	5	3	1	1	2	1	2	2	1
568	1	7	1	3	3	3	1	1	1	3	2	2	2	3	3	1	3	3	1	2	2	2	2	1	2	2	3	4	1	2	3
569	1	8	1	5	4	5	4	3	3	4	3	3	4	4	4	4	4	4	5	3	4	5	4	5	2	2	3	4	4	3	3
571	1	5	1	4	3	4	4	4	4	4	4	3	4	4	4	4	4	4	1	2	3	3	3	2	2	3	1	2	2	3	2
575	1	6	1	5	5	5	4	5	3	4	4	4	4	3	4	4	4	4	1	2	2	2	1	2	1	1	2	2	2	1	2
579	1	7	1	3	4	3	4	3	4	3	4	3	3	4	4	4	3	4	1	2	2	2	2	1	1	1	1	1	1	1	1
581	1	5	0	2	3	3	3	3	2	2	3	3	3	3	3	3	3	4	3	2	4	3	3	2	4	1	2	2	2	2	3
583	1	7	1	5	5	4	5	5	4	4	4	4	4	4	4	4	4	4	1	1	2	1	1	1	2	1	1	1	1	1	1
585	1	7	0	3	3	3	2	4	4	4	4	3	3	4	4	3	4	3	3	2	2	3	2	1	2	2	1	1	1	1	2
588	1	8	1	2	2	3	2	3	3	2	2	2	3	1	1	2	3	1	4	3	5	4	3	3	4	4	4	3	2	3	3
600	1	9	1	3	2	2	3	2	3	2	3	2	3	2	3	2	3	2	2	2	2	2	2	2	3	2	3	4	4	3	3
604	1	9	1	5	4	5	5	5	4	4	3	3	4	4	3	4	4	4	1	2	2	3	3	2	2	3	1	2	4	1	3
606	1	5	1	5	4	4	4	5	3	4	3	3	4	4	4	4	4	4	1	2	3	2	1	3	2	2	4	2	1	2	3
607	1	7	1	2	3	2	4	3	3	2	3	3	2	3	2	3	3	3	3	2	4	4	3	4	4	4	4	2	4	3	3
611	1	5	1	5	4	5	5	5	3	3	2	3	3	3	3	3	3	3	1	3	2	2	2	2	2	1	1	1	2	2	2
612	1	7	0	5	5	5	4	4	4	3	4	3	3	3	3	3	3	3	1	1	2	1	1	1	2	1	2	2	2	1	1
613	1	8	0	2	2	4	3	3	2	2	3	3	1	2	1	3	1	1	4	4	3	5	5	3	4	2	3	2	4	3	4
614	1	6	1	1	3	3	2	2	3	3	3	3	1	3	3	3	3	3	3	2	3	2	2	3	4	3	3	5	4	3	5
617	1	6	1	3	4	4	5	5	4	3	4	4	4	4	4	4	4	4	1	1	2	2	2	2	1	1	1	1	1	1	2
618	1	9	0	5	4	5	5	4	2	2	1	2	1	1	3	2	3	2	2	3	3	2	2	1	1	1	2	1	1	2	1
621	1	8	0	5	5	5	5	5	4	3	3	4	3	4	3	4	3	3	2	2	2	2	1	5	3	2	5	4	5	3	3
625	1	7	1	4	4	4	4	3	1	2	3	2	1	1	3	3	1	2	5	4	5	4	5	1	2	2	1	2	1	4	2
627	1	6	1	5	4	3	4	4	4	4	4	4	3	4	4	4	3	4	1	1	3	1	1	1	1	1	1	2	1	1	1
628	1	9	1	4	4	4	5	4	4	3	4	4	4	4	4	3	4	3	1	1	2	1	1	1	1	1	1	1	1	1	2
630	1	6	1	2	3	2	2	3	3	3	3	4	3	3	4	3	3	3	4	4	3	2	4	5	4	3	5	5	5	4	3
635	1	9	0	4	4	4	3	5	4	3	4	4	4	4	4	3	4	4	1	2	1	2	1	2	2	1	3	2	1	1	1
637	1	7	0	4	4	3	4	4	3	4	4	3	3	3	3	3	3	4	4	4	4	5	3	3	3	3	3	4	3	5	3
638	1	8	1	5	5	5	5	5	4	4	3	4	4	4	3	4	4	4	1	1	2	3	2	1	2	2	2	2	2	2	2
639	1	5	0	5	5	5	4	5	2	2	1	2	1	2	3	2	3	3	1	2	3	2	1	2	1	1	3	1	2	1	1
641	1	8	0	4	4	5	4	3	4	4	4	4	4	4	4	4	3	4	1	2	2	2	2	2	3	2	2	2	2	1	1
642	1	7	1	3	4	2	2	3	2	2	2	2	1	2	3	3	3	2	3	5	5	4	5	5	4	4	3	3	3	2	3
643	1	6	1	2	3	4	1	1	4	4	3	3	3	4	3	3	4	4	1	2	1	2	2	1	1	1	1	1	2	1	1
646	1	7	1	4	4	4	4	4	2	2	1	2	1	1	1	3	1	2	1	2	1	2	1	2	2	2	5	2	4	2	2
651	1	8	1	2	3	1	4	3	4	4	3	3	2	3	3	3	3	4	1	2	3	2	1	3	3	2	3	2	3	1	3
652	1	5	0	2	1	3	1	1	1	2	3	3	1	2	2	2	2	1	1	2	2	2	5	2	2	4	2	2	3	1	2
654	1	5	0	3	3	3	3	3	4	3	4	4	4	4	4	4	4	4	3	3	5	3	2	3	3	3	4	2	2	5	3
662	1	5	1	4	2	4	3	4	4	4	4	4	3	4	4	4	4	4	3	3	4	4	2	5	4	2	5	5	2	3	3
664	1	8	0	5	4	5	5	5	3	3	3	3	4	3	4	4	3	4	1	1	2	1	1	1	1	2	3	1	1	1	2
669	1	7	1	5	4	5	4	5	4	4	4	4	4	4	4	4	4	4	1	1	1	2	2	3	3	2	1	2	3	3	1
670	1	5	0	4	5	4	4	4	3	4	3	3	3	3	3	4	3	4	1	2	3	2	2	1	1	1	2	1	2	1	2
673	1	8	0	4	5	5	4	4	4	4	4	3	4	4	4	4	4	4	1	1	3	1	1	3	3	3	4	1	3	3	3
677	1	9	1	5	4	5	5	5	3	2	3	3	3	3	4	3	3	4	1	2	2	2	1	1	2	2	2	2	1	2	1
679	1	8	1	5	5	4	5	5	4	3	3	4	2	3	4	4	3	4	4	3	5	4	5	3	3	2	1	1	4	3	3
680	1	7	1	3	3	3	3	3	2	3	3	3	2	2	1	1	3	1	4	4	3	3	3	4	4	3	4	3	2	3	3
682	1	5	1	5	5	5	5	4	3	3	3	3	3	3	3	3	3	3	1	1	2	1	1	1	2	1	1	1	1	3	3
683	1	7	0	4	5	5	4	5	4	3	4	4	3	4	4	4	4	4	4	4	4	4	5	3	3	2	2	2	2	3	2
687	1	9	0	3	3	3	3	3	3	4	3	4	3	4	3	4	3	4	1	2	2	2	3	4	4	4	3	3	5	3	3
691	1	6	1	3	4	4	5	3	4	4	4	4	4	4	4	4	4	4	1	1	2	1	1	1	2	2	3	3	1	1	3
692	1	5	0	5	5	5	4	4	3	4	3	3	4	3	4	3	4	4	2	2	2	1	2	1	1	2	1	1	1	3	1
694	1	6	1	4	4	5	5	4	4	3	4	4	3	4	4	4	3	4	1	2	4	2	1	2	2	2	4	3	3	3	2
695	1	8	1	5	5	5	4	5	3	2	2	3	3	2	1	3	3	3	2	3	2	2	2	1	1	2	2	2	2	2	2
700	1	9	1	3	3	3	1	3	3	2	3	3	3	2	4	3	2	3	3	4	3	4	3	5	3	4	5	2	4	3	3
702	1	9	0	5	5	4	4	5	3	1	1	2	1	2	1	2	2	2	1	4	5	3	3	4	4	3	4	5	3	3	3
713	1	6	1	3	3	3	3	2	3	2	3	3	3	3	3	2	3	1	3	3	5	5	3	2	3	2	2	2	2	3	3
714	1	9	0	3	1	1	3	2	2	2	1	2	2	3	3	3	3	3	4	4	4	3	2	4	4	2	4	2	2	3	3
715	1	9	0	5	5	4	4	5	3	3	3	3	3	3	3	3	3	3	1	2	1	3	1	5	3	2	4	4	3	2	5
723	1	6	1	5	5	5	5	5	4	4	4	3	4	4	4	4	4	4	1	1	1	1	1	1	1	1	1	2	1	1	1
724	1	5	1	2	2	3	3	3	3	3	3	3	4	3	3	3	4	2	2	1	2	3	2	2	2	2	1	2	1	2	2
735	1	7	1	5	5	4	4	4	4	3	4	4	3	3	4	4	4	4	1	2	2	1	1	1	1	1	1	1	1	2	1
736	1	7	1	5	5	3	5	4	3	4	4	4	4	4	4	4	3	4	1	1	1	1	1	1	1	1	1	1	1	1	1
741	1	8	0	2	4	3	4	3	4	3	4	4	4	3	4	4	3	4	1	1	2	2	1	1	1	1	2	1	1	1	2
744	1	5	0	4	3	1	3	1	4	3	3	3	4	3	3	3	4	4	4	4	5	4	4	2	2	2	2	1	4	2	3
747	1	9	1	4	3	4	4	5	4	3	4	4	3	4	4	4	4	4	1	2	2	2	1	4	4	1	3	4	4	3	3
748	1	5	0	4	5	4	3	3	4	4	3	4	4	4	3	3	4	3	1	2	2	2	2	3	1	2	3	2	2	3	3
752	1	8	1	4	3	4	3	3	4	4	3	4	3	4	4	4	4	4	3	3	5	5	4	2	2	1	2	2	2	1	1
754	1	7	1	3	4	3	3	4	3	3	4	4	3	3	3	3	3	3	1	2	2	2	1	2	1	1	1	2	1	1	1
756	1	9	0	3	3	3	3	3	3	3	1	3	3	1	2	2	3	3	3	2	4	4	3	2	3	3	4	3	4	3	2
758	1	8	0	1	1	3	3	1	2	2	3	2	1	2	2	3	1	2	2	2	3	2	4	1	1	2	1	2	1	1	2
760	1	6	0	1	1	3	3	3	2	4	3	3	3	3	4	4	3	4	2	2	4	2	1	5	3	4	4	3	2	2	2
761	1	8	0	2	3	2	2	2	3	2	1	2	3	2	3	2	1	3	3	4	3	4	5	3	3	4	4	2	5	4	3
771	1	9	1	4	4	4	5	3	3	3	3	4	3	3	3	3	4	4	2	3	4	3	2	1	1	1	1	1	1	1	1
772	1	6	1	3	3	2	3	2	3	3	3	4	3	3	3	3	3	3	3	4	4	3	4	3	2	3	1	2	3	3	3
780	1	7	1	2	4	4	3	3	3	3	3	3	3	2	3	3	4	4	1	2	1	2	1	1	1	2	1	1	2	3	2
781	1	9	1	5	5	5	5	5	3	3	2	2	1	2	2	3	1	2	1	2	2	2	1	2	1	1	1	2	2	2	4
788	1	8	0	5	5	5	5	5	3	4	3	3	4	3	4	4	4	4	2	2	2	2	3	2	2	2	1	2	3	2	1
789	1	5	1	2	1	3	3	3	3	4	4	4	4	4	4	4	4	4	1	1	2	1	1	1	2	2	1	3	2	1	2
791	1	9	1	3	1	3	1	3	3	3	3	4	2	3	3	3	3	3	3	3	2	4	3	1	1	2	1	1	1	1	1
792	1	8	1	4	5	3	4	4	3	4	3	3	4	3	3	3	4	4	1	1	2	1	1	4	2	1	3	2	2	2	3
793	1	6	1	4	4	5	4	4	3	4	3	4	4	4	4	4	4	4	1	2	1	1	1	2	1	1	1	1	1	1	2
797	1	8	0	4	4	5	4	4	3	3	3	3	3	3	3	2	4	3	4	2	3	5	4	3	2	2	3	3	5	4	3
798	1	7	0	4	5	5	5	4	3	3	3	3	3	3	3	3	3	4	1	1	2	1	2	1	2	1	1	1	1	1	2
799	1	8	1	4	4	4	5	5	4	4	4	4	4	4	4	4	4	4	1	1	2	2	2	1	1	2	2	1	1	1	2
800	1	8	1	2	3	3	3	3	4	3	4	4	3	4	3	4	4	4	3	3	4	3	2	3	3	2	4	4	3	5	2
810	1	6	0	2	2	3	3	3	3	3	3	3	3	3	4	3	1	1	3	2	3	3	5	3	3	4	3	3	4	3	3
813	1	6	0	5	3	5	5	5	3	3	3	2	3	3	3	2	3	3	2	2	4	4	3	2	1	2	2	1	1	3	3
817	1	7	0	5	5	5	5	5	3	3	3	3	3	3	2	3	3	3	3	2	1	3	3	4	3	4	3	4	4	3	3
819	1	6	1	4	3	3	3	3	3	3	2	3	3	3	3	3	3	3	1	1	1	1	1	2	3	2	3	4	2	2	2
820	1	5	1	3	3	3	3	4	3	3	3	3	3	3	3	3	3	4	3	2	5	3	3	1	1	1	1	1	1	2	2
821	1	8	0	4	4	4	4	4	4	3	3	2	4	3	3	4	3	3	1	2	2	1	1	3	3	4	4	5	4	2	3
823	1	9	0	2	1	3	2	2	4	2	3	3	3	3	3	3	3	3	5	4	5	5	4	4	5	2	3	2	3	5	3
824	1	9	0	4	3	4	3	4	4	4	4	4	3	3	4	3	4	3	2	3	5	4	3	2	2	1	2	2	2	2	2
825	1	8	1	5	5	5	4	4	4	3	3	3	3	3	4	3	3	3	1	1	2	1	1	2	1	2	2	2	1	1	2
828	1	8	1	4	4	5	5	5	4	3	4	4	4	4	4	3	4	3	1	1	1	1	1	2	1	1	1	1	1	1	2
833	1	7	0	4	4	5	4	5	4	3	3	4	4	4	4	3	4	3	1	1	1	2	1	1	1	1	1	1	1	1	2
835	1	7	0	4	3	4	5	4	4	4	3	3	4	4	4	3	4	3	1	2	1	1	1	1	2	1	1	1	1	1	2
843	1	5	1	1	2	3	1	3	3	3	3	3	3	3	3	3	3	3	1	3	5	3	4	2	4	3	4	5	4	4	4
847	1	7	0	3	5	4	4	4	4	4	4	4	3	4	3	4	3	4	3	4	4	4	3	1	2	2	1	1	2	2	1
848	1	7	1	1	3	2	1	3	4	3	3	4	4	3	3	4	4	4	1	2	2	2	2	3	2	3	3	4	4	3	3
851	1	6	1	4	5	5	5	5	3	4	4	4	4	4	4	4	4	4	1	1	1	1	1	1	2	1	1	1	1	1	1
855	1	5	1	4	3	4	3	3	4	3	4	3	3	4	4	4	4	4	1	2	2	4	2	1	1	1	2	1	1	1	2
874	1	6	0	5	4	4	5	5	4	4	4	4	4	4	4	4	4	4	3	2	3	3	2	1	3	2	3	2	2	3	2
876	1	6	1	5	5	5	4	4	4	4	4	4	4	4	4	4	4	4	1	1	2	1	1	1	2	1	2	3	1	2	3
878	1	7	1	5	5	4	5	5	4	4	4	4	4	4	4	4	3	4	2	2	1	2	2	1	1	1	1	1	2	1	2
879	1	6	1	3	4	4	2	2	4	4	4	4	4	4	4	4	4	4	1	2	2	2	3	1	1	1	1	1	1	1	1
883	1	7	1	5	4	4	5	4	4	4	3	3	4	4	4	3	4	4	1	2	2	2	3	1	3	2	1	1	1	1	1
888	1	8	1	3	2	4	1	3	4	4	3	4	4	4	4	4	4	4	1	1	2	1	1	1	1	2	1	1	2	1	1
891	1	5	1	4	4	4	3	4	4	4	4	4	4	4	4	3	4	4	3	1	1	1	2	1	1	1	1	2	3	1	2
893	1	5	0	3	4	3	3	2	4	4	4	4	4	4	4	4	4	4	1	2	2	1	3	1	1	1	1	1	2	2	1
895	1	8	1	3	2	3	2	3	3	2	3	2	3	1	3	2	3	1	5	4	5	5	3	3	3	2	5	3	2	3	3
896	1	8	0	2	2	3	3	3	3	3	3	3	3	1	2	3	3	3	4	4	4	3	5	5	4	4	4	5	3	4	5
904	1	7	0	3	5	3	3	3	3	1	2	2	2	2	3	3	3	3	4	2	4	4	3	2	1	2	3	1	1	1	2
905	1	6	0	4	3	3	3	2	2	2	1	2	1	3	1	2	2	3	4	2	2	4	3	2	3	2	2	2	3	2	3
907	1	7	0	3	3	3	4	4	4	3	3	3	3	3	4	3	4	4	3	4	5	4	5	4	3	3	4	4	4	3	5
909	1	6	0	5	5	3	5	5	2	2	3	3	3	3	3	1	3	1	1	3	4	2	4	1	1	3	1	2	3	1	1
912	1	8	0	2	3	3	2	2	4	4	4	4	4	4	4	4	4	4	3	2	4	2	1	3	3	2	2	2	1	3	2
914	1	6	0	5	5	4	5	5	4	3	3	4	4	4	4	3	4	3	1	3	3	2	2	1	2	1	1	1	1	1	2
915	1	8	1	5	5	4	4	3	3	4	3	4	4	4	4	4	4	4	1	1	2	1	2	4	2	3	2	2	3	2	3
922	1	6	0	2	2	3	2	2	4	3	3	4	4	3	3	4	3	3	3	4	4	3	3	1	2	2	1	2	2	1	3
925	1	7	0	4	4	3	5	5	3	4	3	3	4	3	4	4	3	4	1	1	3	1	2	1	1	2	1	2	1	1	1
926	1	8	1	1	2	1	2	2	3	2	3	3	3	3	3	3	3	3	3	4	4	4	4	4	3	3	4	4	4	4	3
927	1	6	0	3	1	3	3	1	3	3	4	2	3	3	3	3	3	3	4	3	4	5	4	4	3	4	3	3	5	2	3
931	1	9	1	4	4	3	3	3	4	4	4	4	3	4	3	4	4	4	2	3	2	3	4	4	2	4	3	2	4	3	4
933	1	8	1	4	5	4	3	4	3	3	3	2	3	3	2	3	3	4	3	2	2	4	3	3	4	5	4	4	2	3	3
935	1	8	0	2	3	2	1	1	2	2	3	2	2	2	3	3	3	4	1	1	1	1	1	3	3	4	3	2	3	4	3
936	1	5	1	4	4	4	3	4	3	4	4	3	3	3	3	4	4	4	1	1	2	1	2	1	1	2	1	1	1	2	1
937	1	9	0	5	5	4	3	5	3	3	4	3	4	3	4	4	4	4	1	1	1	1	1	3	5	2	2	3	3	3	3
940	1	9	0	2	3	2	2	4	3	3	2	3	3	2	3	3	2	3	1	1	2	1	1	2	1	2	3	1	2	2	2
941	1	7	0	3	3	3	2	4	2	2	3	3	2	2	3	2	3	1	1	2	2	1	2	1	2	2	2	3	1	1	2
943	1	8	0	2	3	3	1	3	3	3	4	4	3	3	4	4	3	4	4	3	5	3	4	2	1	2	1	1	2	2	2
944	1	6	1	4	3	4	4	4	4	3	3	4	4	4	4	4	4	4	1	1	2	3	2	2	3	2	1	2	2	2	2
949	1	5	0	1	1	2	3	2	3	4	3	3	3	3	3	3	3	3	2	1	2	1	2	1	1	2	2	3	1	1	2
950	1	5	0	3	4	3	2	3	4	4	3	4	3	4	4	4	4	4	1	1	1	2	2	1	1	1	1	1	2	1	1
955	1	5	0	2	2	2	3	3	3	3	2	3	2	2	3	1	3	2	2	3	2	3	3	4	3	4	3	2	2	3	3
960	1	7	0	1	1	2	3	2	3	3	3	3	3	3	4	3	3	3	1	2	2	3	3	5	5	2	3	4	3	5	3
965	1	5	0	1	1	3	3	2	2	2	3	2	2	2	4	3	3	3	4	5	5	5	4	5	4	2	4	3	2	3	3
967	1	6	1	4	4	4	3	3	3	4	4	3	4	4	4	4	4	4	5	4	5	4	4	4	2	1	2	2	2	2	3
968	1	8	1	4	4	4	4	5	3	3	3	3	3	3	4	3	4	3	1	2	2	3	1	3	2	1	2	2	1	2	3
969	1	5	1	1	3	4	2	2	3	3	3	3	4	3	4	4	2	3	3	2	3	4	4	5	5	3	3	4	5	3	4
970	1	9	0	3	3	3	3	3	3	4	2	4	4	4	4	3	3	2	4	5	4	4	4	2	3	4	2	4	2	2	2
972	1	5	0	3	3	2	1	3	4	4	3	4	3	4	4	4	4	4	1	2	2	1	2	1	1	1	2	2	2	1	1
974	1	6	0	3	3	2	1	3	3	3	3	2	3	3	3	4	1	3	3	4	4	5	4	3	2	3	2	1	2	3	3
975	1	8	0	3	3	3	5	3	3	3	3	3	3	3	3	3	3	3	1	2	1	2	1	1	2	1	2	1	1	1	2
976	1	7	1	5	4	4	5	4	4	3	3	4	3	4	4	4	3	3	1	3	3	2	2	3	1	2	1	2	2	1	1
977	1	9	1	2	2	1	2	3	3	3	2	3	2	3	3	3	3	2	3	2	5	4	5	3	3	2	2	5	4	2	4
983	1	5	0	4	4	3	3	3	4	4	3	3	4	4	3	4	4	4	2	3	2	2	3	5	4	5	4	5	4	3	4
984	1	8	0	5	3	2	4	3	2	2	1	2	3	3	3	3	2	3	1	1	2	2	2	5	3	4	3	2	3	4	4
989	1	5	1	4	4	4	5	5	4	4	4	4	4	4	4	4	3	4	1	2	3	1	2	1	1	1	1	1	1	1	1
991	1	6	1	2	3	3	1	3	1	2	1	2	2	1	2	2	2	2	4	4	5	4	3	3	3	4	4	3	4	5	4
995	1	7	1	4	4	4	4	4	3	3	4	3	4	3	3	3	4	3	4	4	3	3	5	2	3	4	3	2	5	3	3
997	1	6	1	5	4	4	5	3	4	4	4	4	3	4	4	4	4	4	1	1	2	2	1	3	2	1	2	2	1	2	1
999	1	6	0	3	1	3	3	1	4	3	3	3	4	3	3	4	4	4	1	2	1	2	2	3	5	2	2	3	5	3	3
1005	1	5	1	3	3	4	3	4	3	3	3	4	2	4	4	4	4	4	1	2	2	1	2	1	1	1	2	2	2	2	1
1006	1	9	0	5	5	4	5	3	4	4	4	4	4	4	4	4	4	4	1	2	2	4	2	2	3	2	3	2	2	2	3
1007	1	8	1	3	4	2	3	3	4	3	4	3	4	3	4	4	3	3	1	2	2	2	2	2	1	2	1	1	1	1	1
1015	1	6	0	4	4	3	4	5	4	4	4	4	4	4	4	4	4	4	2	2	4	2	4	5	5	4	3	3	5	5	5
1017	1	9	1	3	3	3	4	3	3	3	3	3	3	3	3	3	3	3	3	4	3	3	3	3	3	3	2	3	4	2	3
1019	1	7	1	5	4	4	4	3	3	4	3	3	4	2	3	3	3	3	2	2	2	2	2	1	2	1	1	2	1	1	1
1020	1	5	0	2	1	2	2	2	2	2	3	2	3	3	2	3	4	3	1	2	2	3	2	2	3	2	2	4	2	2	3
1021	1	9	0	3	3	4	3	5	2	2	3	2	3	1	3	2	1	2	2	2	2	3	2	2	2	2	3	4	4	4	4
1025	1	8	1	5	4	5	5	4	4	4	4	4	4	4	4	4	4	4	4	4	4	3	5	3	3	3	2	3	3	3	3
1026	1	9	0	3	2	3	3	3	3	3	2	3	3	3	3	3	4	4	3	2	4	4	5	1	1	2	1	2	2	2	1
1027	1	6	0	4	3	4	3	4	3	4	3	3	4	4	3	3	4	4	3	4	5	5	4	4	2	2	3	1	4	3	3
1028	1	8	0	3	3	2	3	3	2	2	3	2	2	2	3	3	2	3	1	4	2	3	2	1	3	2	2	2	1	3	2
1029	1	7	0	4	4	5	4	3	1	2	1	2	2	2	1	2	3	1	1	3	3	2	2	3	2	4	4	4	3	4	3
1031	1	5	1	1	3	3	1	3	4	3	3	3	4	3	3	2	4	2	4	4	5	4	4	3	4	4	4	3	3	3	5
1032	1	9	0	4	5	5	5	4	3	3	3	3	3	3	3	3	3	3	2	1	2	2	2	1	1	1	1	1	2	1	1
1036	1	7	0	3	4	3	2	4	3	3	3	4	3	3	3	3	3	3	3	3	5	5	4	4	3	3	2	2	3	4	3
1043	1	8	0	2	1	3	1	2	2	2	3	2	2	2	3	3	1	3	2	3	2	3	3	2	4	3	3	2	4	3	3
1045	1	7	0	2	3	2	4	3	1	3	3	3	2	3	2	3	3	3	1	2	2	1	1	3	3	2	3	3	1	3	3
1046	1	5	0	4	5	3	4	4	3	3	3	3	2	3	3	4	2	4	2	2	3	3	2	2	1	1	2	1	1	2	1
1047	1	5	0	4	4	3	3	3	4	4	3	4	4	4	4	4	4	4	2	3	2	3	4	4	2	3	2	3	4	2	2
1049	1	5	1	4	4	2	4	3	4	4	4	4	4	4	4	4	4	4	1	2	1	2	1	1	1	1	1	1	1	2	1
1051	1	8	1	1	1	3	3	2	3	4	3	3	4	4	3	4	3	4	3	3	3	2	2	3	3	2	4	3	3	3	3
1055	1	8	0	5	5	5	5	5	3	3	4	4	4	3	3	3	3	3	3	3	5	3	3	5	2	4	3	5	2	2	3
1057	1	7	1	2	2	3	3	2	4	4	4	4	4	4	4	4	4	4	2	3	3	2	2	2	2	1	2	1	2	1	1
1062	1	8	1	3	2	3	3	3	4	3	3	3	3	3	3	2	3	3	3	3	3	2	3	3	3	4	2	4	2	3	3
1065	1	9	1	5	3	3	5	3	3	2	3	3	4	4	3	3	4	4	3	2	2	3	3	3	3	4	4	3	2	3	3
1066	1	6	0	3	3	3	4	3	3	3	3	4	3	3	2	3	3	3	3	2	3	2	3	3	3	2	1	2	1	2	2
1067	1	9	0	3	4	2	3	2	2	2	2	2	1	1	1	2	3	2	1	2	2	2	2	3	3	4	3	1	2	5	3
1068	1	8	0	2	1	2	2	2	4	4	4	3	4	4	4	4	3	4	3	3	3	2	1	5	5	3	4	3	2	5	4
1069	1	7	1	1	2	2	3	2	3	3	4	3	3	4	3	4	3	4	1	1	1	1	1	1	1	1	1	1	1	1	2
1072	1	6	0	5	4	4	4	5	4	4	4	4	3	3	3	4	4	4	1	1	2	1	1	2	1	2	3	2	2	1	3
1077	1	5	1	2	4	3	3	3	4	3	4	4	4	4	4	4	4	4	3	3	5	3	2	5	3	2	3	3	3	4	3
1078	1	9	0	4	3	3	3	1	3	3	3	2	3	2	3	3	2	3	2	2	3	2	1	2	3	2	4	2	3	3	4
1080	1	8	0	4	4	3	3	3	3	3	4	4	4	4	3	3	4	4	3	4	2	3	2	2	2	2	2	2	4	3	3
1081	1	9	1	2	1	3	3	1	2	3	1	2	3	2	1	3	3	3	3	4	5	5	5	5	5	5	5	4	3	3	4
1085	1	9	1	4	3	5	3	5	3	2	2	3	1	3	3	3	3	3	1	2	2	1	1	2	1	2	2	2	2	2	3
1089	1	8	0	2	3	4	2	3	3	4	4	3	4	3	3	3	3	3	1	2	2	2	3	4	4	4	4	5	4	5	5
1092	1	6	0	5	5	4	5	5	3	4	3	4	3	3	3	3	3	4	1	1	2	2	1	1	2	1	2	1	2	2	3
1093	1	6	1	3	3	2	1	3	4	4	4	4	4	3	4	4	4	4	1	4	5	3	3	2	3	2	1	1	1	2	2
1097	1	8	0	3	4	2	3	3	4	3	3	4	3	3	3	3	3	4	1	2	4	3	4	4	4	3	3	4	4	3	5
1099	1	6	0	4	5	5	4	5	3	2	3	3	3	3	3	3	2	3	1	2	2	1	1	2	1	1	1	2	1	1	3
1100	1	9	0	4	4	5	5	4	4	4	4	4	4	3	4	4	3	4	3	2	5	5	3	3	3	3	4	3	3	2	3
1101	1	9	0	3	2	3	4	3	3	2	2	3	1	3	3	3	3	4	3	4	5	2	5	3	3	4	4	3	4	3	2
1102	1	9	0	2	2	3	1	3	3	3	3	3	3	3	3	3	3	3	4	4	4	3	3	3	4	3	5	4	2	4	5
1103	1	7	1	3	3	2	3	3	3	3	2	2	2	3	3	3	3	4	3	2	3	3	3	3	3	4	4	4	4	3	3
1105	1	9	1	5	5	4	4	5	3	3	3	3	3	3	3	3	3	3	1	1	2	1	2	3	2	2	3	1	3	2	3
1106	1	8	1	2	3	1	2	3	4	3	3	4	4	3	4	4	4	4	3	3	4	3	2	5	3	2	4	4	5	2	3
1107	1	7	1	3	4	4	3	3	3	2	2	2	1	1	1	2	1	3	5	4	4	5	4	2	2	4	4	1	2	2	3
1109	1	9	0	4	4	3	3	4	2	3	2	2	3	1	1	3	1	2	1	2	3	4	3	3	1	1	2	2	1	1	2
1110	1	6	1	1	2	1	1	1	3	1	1	3	1	2	2	3	3	3	3	2	2	2	1	1	2	3	4	2	4	3	2
1113	1	6	0	4	3	5	3	3	2	3	2	2	2	3	3	3	3	2	1	1	1	1	1	1	3	2	3	2	2	2	3
1115	1	8	1	4	4	4	4	4	3	4	4	4	3	3	4	3	4	3	3	4	3	3	3	3	3	2	2	4	4	3	5
1117	1	8	0	4	3	3	1	3	2	2	3	3	3	3	3	3	3	3	2	4	2	2	2	1	1	1	2	1	1	2	1
1118	1	8	1	3	1	3	2	3	2	3	2	2	1	3	2	2	3	1	4	4	4	4	3	2	3	2	4	5	4	3	4
1119	1	7	0	5	5	5	5	5	4	3	3	3	4	3	3	3	3	3	4	2	3	2	3	1	1	2	1	1	1	1	2
1130	1	8	0	3	3	4	3	3	4	3	3	3	3	3	4	3	4	3	1	2	2	1	2	2	2	2	1	2	2	2	3
1132	1	8	1	3	1	1	3	2	4	3	3	3	3	3	4	4	4	4	4	4	3	5	4	4	3	2	4	5	5	3	2
1133	1	8	0	5	5	5	5	5	3	3	4	3	3	3	4	4	3	4	1	3	5	3	4	5	2	2	3	4	2	2	3
1134	1	6	0	4	5	4	5	5	3	2	3	3	3	3	3	3	3	3	1	2	3	2	2	2	3	2	1	2	1	2	2
1136	1	8	0	4	4	5	5	5	4	4	3	4	4	3	4	3	3	3	1	2	2	1	1	2	1	1	1	2	1	2	1
1137	1	7	0	2	3	1	3	3	2	2	2	3	2	2	3	2	3	2	3	2	3	2	3	4	5	3	4	5	4	3	3
1138	1	7	0	2	3	3	3	3	3	3	3	1	1	3	3	3	3	3	4	3	5	3	4	3	3	2	4	3	5	2	3
1139	1	8	0	3	3	3	4	4	4	4	4	4	4	4	4	4	4	4	2	3	5	4	3	2	1	2	3	1	1	1	2
1141	1	9	0	4	4	4	4	5	2	2	1	3	3	2	3	3	3	3	1	2	1	2	2	2	1	2	1	2	1	1	3
1149	1	5	0	4	5	4	4	5	3	3	3	3	3	3	3	3	3	2	2	2	5	3	3	2	2	2	3	2	2	1	3
1150	1	6	1	3	2	3	1	3	4	3	3	3	3	3	3	4	3	4	3	2	2	2	2	1	1	1	1	2	1	1	1
1151	1	7	1	3	3	3	3	3	3	2	2	1	2	1	1	2	1	1	1	2	2	2	3	4	5	4	5	3	4	3	3
1155	1	8	1	2	2	3	2	2	4	3	3	4	4	4	3	4	3	4	1	1	3	1	1	1	3	2	2	1	1	2	1
1156	1	7	1	5	4	5	4	5	3	3	3	2	3	3	3	3	3	3	2	3	4	3	5	4	5	4	2	4	4	3	5
1158	1	6	0	2	3	3	3	2	1	3	3	2	3	3	1	3	2	3	1	3	3	1	1	2	2	2	4	3	2	3	3
1160	1	9	1	2	3	2	2	2	3	4	4	3	4	4	4	4	4	4	4	3	5	2	3	2	3	3	5	2	4	3	4
1162	1	5	0	4	4	3	3	4	3	4	3	4	4	4	4	3	4	3	1	2	1	2	2	2	2	2	2	1	3	2	2
1163	1	7	1	1	2	2	2	2	3	2	1	3	1	2	2	3	3	2	4	4	5	4	5	5	2	2	2	2	3	3	3
1164	1	8	1	1	2	3	3	2	4	4	4	3	3	4	4	4	4	4	1	1	2	3	1	5	2	2	2	2	2	2	2
1169	1	9	0	3	2	3	3	1	3	1	3	2	3	3	2	3	3	3	1	3	1	2	2	1	2	1	3	1	2	1	3
1171	1	8	1	4	4	4	4	3	3	2	3	3	3	3	3	3	4	4	1	2	2	1	1	3	3	1	2	2	4	2	3
